# Supplementary material for: RNA-Seq Analysis of Abdominal Fat Reveals Differences between Modern Commercial Broiler Chickens with High and Low Feed Efficiencies
Source: PLoS One. 2015 Aug 21;10(8):e0135810. doi: 10.1371/journal.pone.0135810 (PMC4546421; doi:10.1371/journal.pone.0135810)
Supplement: S1 Table — (XLSX) [file pone.0135810.s003.xlsx]

## Sheet: Table S1.xls
Sample ID	FE	Experimental group	Top/Bot.	Row	Feeder Wt. In	Bird Wt. In	Feeder Wt. Out	Bird Wt. Out	WG	Feed consumption	FCR	Bird Wt. (Body Weigt)	BMW (kg)	BM %	Fat Wt. (g)	Residual WG	Residual Feedcons	Fat%
HFE01	HFE	1	Bot.	6	6.575	1.485	3.31	3.53	2.045	3.265	1.59658	3.59	0.83	0.231	58.3	0.315789	-0.278296	1.62396
HFE02	HFE	1	Top	7	6.435	1.31	3.46	3.14	1.83	2.975	1.62568	3.175	0.72	0.227	68.1	0.179293	-0.25248	2.14488
HFE03	HFE	2	Top	5	7.19	1.54	4.195	3.31	1.77	2.995	1.69209	3.342	0.908	0.272	32.6	0.118021	-0.262744	0.975464
HFE04	HFE	2	Top	7	6.505	1.41	3.475	3.285	1.875	3.03	1.616	3.138	0.69	0.22	56.7	0.212865	-0.254538	1.80688
HFE05	HFE	3	Top	11	6.89	1.325	4.02	3.085	1.76	2.87	1.63068	3.046	0.784	0.257	51.1	0.101818	-0.282143	1.67761
HFE06	HFE	3	Bot.	10	6.665	1.265	3.66	3.25	1.985	3.005	1.51385	3.268	0.75	0.229	46.4	0.293789	-0.356679	1.41983
HFE07	HFE	4	Bot.	10	6.32	1.12	3.805	2.64	1.52	2.515	1.65461	2.644	0.572	0.216339	30.1	-0.0456701	-0.289152	1.13843
HFE08	HFE	6	Bot.	2	6.5	1.235	3.845	2.87	1.635	2.655	1.62385	2.854	0.656	0.229853	41.2	0.0684375	-0.232143	1.44359
HFE09	HFE	5	Bot.	2	6.47	1.32	3.745	3.03	1.71	2.725	1.59357	3.064	0.726	0.236945	31.1	0.119381	-0.317516	1.01501
HFE10	HFE	5	Top	3	6.31	1.21	3.285	3.135	1.925	3.025	1.57143	3.082	0.7	0.227125	58.9	0.326495	-0.226352	1.9111
LFE01	LFE	1	Top	7	6.51	1.385	3.125	3	1.615	3.385	2.09598	3.045	0.65	0.213	56.2	-0.0357065	0.398505	1.84565
LFE02	LFE	1	Top	7	6.66	1.41	3.41	2.905	1.495	3.25	2.17391	2.89	0.645	0.223	47.6	-0.155707	0.405386	1.64706
LFE03	LFE	2	Bot.	6	6.72	1.48	3.23	3.14	1.66	3.49	2.10241	3.222	0.684	0.212	85.2	-0.0727604	0.4037	2.64432
LFE04	LFE	2	Top	7	6.17	1.35	2.945	2.845	1.495	3.225	2.15719	2.902	0.614	0.212	93.8	-0.167135	0.439291	3.23225
LFE05	LFE	3	Bot.	12	6.715	1.34	3.27	3.095	1.755	3.445	1.96296	3.258	0.7	0.215	93.1	0.0232609	0.301886	2.85758
LFE06	LFE	3	Bot.	10	6.865	1.52	3.34	3.265	1.745	3.525	2.02006	3.314	0.814	0.246	66.1	0.0537895	0.309571	1.99457
LFE07	LFE	4	Bot.	10	6.165	1.21	2.645	2.955	1.745	3.52	2.01719	2.966	0.67	0.225893	69.2	0.17933	0.383164	2.33311
LFE08	LFE	4	Top	9	6.13	1.08	2.875	2.725	1.645	3.255	1.97872	2.75	0.58	0.210909	70.8	0.042602	0.333413	2.57455
LFE09	LFE	5	Bot.	1	6.215	1.37	3	2.9	1.53	3.215	2.10131	2.87	0.67	0.233449	44.4	-0.0660106	0.343532	1.54704
LFE10	LFE	5	Bot.	1	6.275	1.66	3.02	3.125	1.465	3.255	2.22184	3.112	0.598	0.192159	85.6	-0.131011	0.332075	2.75064
LFE11	LFE	6	Top	3	5.975	1.305	2.775	2.9	1.595	3.2	2.00627	2.934	0.62	0.211316	75	0.0386364	0.3084	2.55624
LFE12	LFE	6	Bot.	2	6.435	1.345	3.08	3.015	1.67	3.355	2.00898	3.098	0.67	0.216269	73.7	0.103437	0.373584	2.37895
BMW: Breast Muscle Weight
BMW% (Breast Muscle Percentage) = (BMW/Bird Wt.) * 100
WG: Weight Gain
Fat% = (Fat Wt./ Bird Wt.) * 100
