# Supplementary material for: RNA-Seq Analysis of Abdominal Fat Reveals Differences between Modern Commercial Broiler Chickens with High and Low Feed Efficiencies
Source: PLoS One. 2015 Aug 21;10(8):e0135810. doi: 10.1371/journal.pone.0135810 (PMC4546421; doi:10.1371/journal.pone.0135810)
Supplement: S2 Table — (XLSX) [file pone.0135810.s004.xlsx]

## Sheet: Normalized Data
Gene Name	Ensembl Transcript ID	Addtional info	Class Name	20131205_DEL-A_01_01.RCC	20131205_DEL-A_01_02.RCC	20131205_DEL-A_01_03.RCC	20131205_DEL-A_01_04.RCC	20131205_DEL-A_01_05.RCC	20131205_DEL-A_01_06.RCC	20131205_DEL-A_01_07.RCC	20131205_DEL-A_01_08.RCC	20131205_DEL-A_01_09.RCC	20131205_DEL-A_01_10.RCC	20131205_DEL-A_01_11.RCC	20131205_DEL-A_01_12.RCC	20131205_DEL-B_01_01.RCC	20131205_DEL-B_01_02.RCC	20131205_DEL-B_01_03.RCC	20131205_DEL-B_01_04.RCC	20131205_DEL-B_01_05.RCC	20131205_DEL-B_01_06.RCC	20131205_DEL-B_01_07.RCC	20131205_DEL-B_01_08.RCC	20131205_DEL-B_01_09.RCC	20131205_DEL-B_01_10.RCC	20131205_DEL-B_01_11.RCC	20131205_DEL-B_01_12.RCC
				HFE03	HFE05	LFE04	HFE06	LFE08	HFE07	LFE09	HFE11	HFE09	LFE11	LFE12	HFE01	LFE01	HFE04	LFE10	LFE07	LFE06	HFE08	HFE10	LFE03	LFE02	HFE02	HFE12	LFE05
				HFE	HFE	LFE	HFE	LFE	HFE	LFE	HFE	HFE	LFE	LFE	HFE	LFE	HFE	LFE	LFE	LFE	HFE	HFE	LFE	LFE	HFE	HFE	LFE
ACE	ENSGALT00000040528	DE	Endogenous	107.86	191.06	164.48	291.26	339.38	358.72	201.66	376.3	269.1	232	254.05	135.43	1098.77	165.83	145.08	264.72	171.25	81.36	235.22	450.11	431.43	245.88	557.39	173.64
ACOT13	ENSGALT00000022178		Endogenous	2673.14	3549.77	3059.3	1926.2	3318.29	2642.39	2546.96	2163.93	1662.75	4769.4	3972.16	3465.8	3416.38	3841.83	1281.57	3667.1	2936.13	2977.92	1949.23	3512.81	3177.06	3577.75	2111.67	3197.71
ADAM8	ENSGALT00000005445		Endogenous	15.81	24.6	30.23	54.9	29.84	21.35	24.16	33.89	24.07	106.54	24.03	29.86	34	22.06	24.18	32.38	28.54	20.79	51.13	27.77	37.66	27.32	32.16	20.79
ADPRHL1	ENSGALT00000027166	NOTEST	Endogenous	15.81	7.38	7.11	3.72	6.53	8.54	7.35	6.95	3.28	12.94	11.44	20.26	8.5	13.52	22.57	10.47	12.89	9.94	8.18	15.32	8.61	11.18	7.66	6.11
ALB	ENSGALT00000019054	DE	Endogenous	90.19	594.5	1816.38	1074.76	1168.26	199.65	16802.6	72.13	443.03	1055.44	785.05	39922.9	190.21	14306.1	22647.5	69295	74619.6	4432.52	1223.13	9858.46	61067.7	2011.79	3505.15	1084.65
AMIGO2	ENSGALT00000015849		Endogenous	13.02	12.3	8	13.96	17.71	17.08	5.25	15.64	9.85	18.92	12.59	9.6	18.06	16.37	6.45	15.24	14.73	6.33	13.29	18.2	16.14	12.42	12.25	8.56
AMN	ENSGALT00000018581	NOTEST	Endogenous	7.44	7.38	7.11	13.03	18.65	5.34	16.8	11.3	7.66	26.88	13.73	19.2	6.38	8.54	9.67	17.14	20.26	3.62	32.73	20.11	23.67	12.42	12.25	4.89
AMY2A	ENSGALT00000002915	DE	Endogenous	52.07	36.9	35.56	40.94	73.66	97.15	53.56	63.44	19.69	39.83	120.16	78.91	85.01	38.43	25.79	61.9	58.93	21.7	49.09	121.63	152.77	23.6	26.03	173.64
ANGPTL5	ENSGALT00000036419		Endogenous	357.97	559.24	460.54	1339.03	578.07	798.59	794.02	1098.47	637.75	1354.15	612.25	573.72	942.56	758.69	627.08	440.89	392.22	789.23	898.94	511.41	435.73	798.51	520.64	220.11
ANKRD2	ENSGALT00000012192		Endogenous	62.3	80.36	83.57	60.48	102.56	58.72	64.07	73.87	61.26	68.7	74.38	87.44	91.39	59.07	56.42	100.94	81.02	57.86	70.57	101.52	98.98	73.27	104.13	57.47
ANPEP (APN)	ENSGALT00000044858		Endogenous	411.9	502.66	654.36	452.24	460.59	574.39	552.45	488.4	630.09	370.4	588.21	801.93	572.76	568.66	577.11	768.46	634.37	410.44	433.62	606.22	717.61	493.01	713.59	624.87
APOA1	ENSGALT00000011524		Endogenous	36140.9	43585.4	10390.6	34041.6	11986.5	16294.2	18978.8	26665	18803.3	27458.4	14388.3	26905.3	18748.1	38700.8	36319.1	19067.8	32875.7	57910.3	23381.6	21628.5	40962.8	19306.9	29999.8	13114.9
APOA4	ENSGALT00000011516	DE	Endogenous	9.3	10.66	50.68	7.44	15.85	3.2	337.14	4.35	4.38	77.66	2.29	190.89	4.25	202.13	299.84	200.92	231.1	39.78	9.2	73.74	518.57	29.8	30.63	8.56
AQP4	ENSGALT00000036809	NOTEST	Endogenous	20.46	14.76	14.23	11.17	27.04	19.22	11.55	14.77	10.94	14.94	20.6	10.66	15.94	9.96	9.67	13.33	19.33	9.04	24.54	22.03	24.75	22.35	21.44	14.67
ARHGAP40	ENSGALT00000005616		Endogenous	430.49	391.96	640.13	701.62	519.33	665.14	608.12	699.58	591.81	591.44	529.85	515.07	518.57	618.48	781.84	530.4	480.61	584.92	641.22	460.65	376.56	520.33	483.89	287.37
ARNT2	ENSGALT00000010400		Endogenous	87.4	77.9	83.57	79.1	85.78	101.43	93.48	86.04	89.7	76.67	108.72	94.91	62.7	101.06	85.44	78.08	51.56	73.23	62.38	106.3	94.68	45.95	58.19	91.71
ATP6V0D2	ENSGALT00000025580		Endogenous	62.3	45.92	97.8	189.83	37.29	122.78	61.97	40.85	26.25	737.81	77.82	88.51	36.13	56.94	22.57	57.13	66.29	73.23	57.27	37.35	45.19	90.65	53.6	23.23
ATP9A	ENSGALT00000012849	Reference	Endogenous	59.51	46.74	49.79	42.8	56.87	59.79	73.52	40.85	48.13	58.75	64.09	57.59	69.07	52.67	70.93	79.04	58	42.49	47.04	66.08	53.79	52.16	42.88	69.7
AVD	ENSGALT00000003855	DE	Endogenous	22040.6	5794.11	61517.7	57426.8	2257.26	10931.5	4567.72	31154.5	1717.44	17397.8	3497.24	3954.22	15358.3	4068.86	20891.9	3891.83	7270.82	15885	102213	3511.85	6414.36	5363.52	4941.51	9631.05
BAG2	ENSGALT00000043309		Endogenous	231.52	236.16	229.38	308.01	231.23	255.16	252.07	305.04	255.98	210.09	242.61	201.55	218.9	246.96	217.62	221.87	309.36	213.35	299.65	192.5	239.92	207.39	266.45	156.52
BCAN	ENSGALT00000021615	NOTEST	Endogenous	9.3	1.64	8	11.17	17.71	13.88	10.5	19.12	2.19	7.97	6.87	13.86	10.63	19.22	6.45	9.52	12.89	10.85	19.43	18.2	11.83	16.14	19.91	12.23
BFSP1	ENSGALT00000039401	NOTEST	Endogenous	10.23	6.56	14.23	4.65	10.26	17.08	7.35	13.9	6.56	9.96	9.16	8.53	5.31	17.08	9.67	7.62	11.97	10.85	19.43	9.58	10.76	9.93	9.19	12.23
BPI	ENSGALT00000010917		Endogenous	1178.97	873.3	2245.8	1381.84	660.12	748.41	1036.64	1166.26	739.48	1594.11	767.88	1025.88	1508.95	1165.79	5553.45	852.26	1300.96	1414.83	2924.87	753.7	1309.34	1157.4	1555.8	937.91
BRT-1	ENSGALT00000043390		Endogenous	64.16	44.28	33.78	44.67	34.5	33.1	40.96	33.02	14.22	49.78	33.19	41.59	57.38	55.51	56.42	39.04	36.83	39.78	76.7	62.25	26.9	38.5	38.28	51.36
C15orf40	ENSGALT00000044915		Endogenous	66.01	60.68	16	31.64	24.24	64.06	32.56	66.05	19.69	21.91	25.18	43.72	38.25	41.99	27.4	41.9	55.24	21.7	57.27	38.31	33.35	59.61	33.69	26.9
C1ORF174	ENSGALT00000001441	Reference	Endogenous	251.97	223.86	229.38	300.56	261.06	266.91	253.12	232.04	313.95	223.04	240.32	269.8	241.22	207.11	127.35	234.25	228.34	216.07	249.53	191.54	189.35	237.19	156.19	272.69
C1QTNF6	ENSGALT00000045767		Endogenous	841.46	750.3	580.57	922.16	1095.53	997.17	631.23	1014.18	1075.32	541.66	1105.47	564.13	953.19	760.82	2364.85	726.56	468.64	407.72	955.19	778.6	755.26	1005.89	1071.91	536.82
C5ORF13	ENSGALT00000042927		Endogenous	3924.64	6026.17	4978.82	7575.45	6934.95	6113.27	5083.41	5379.4	5280.32	3154.37	6053.79	5537.82	6297.19	4896.58	3204.72	4243.21	3216.95	3352.19	4402.65	6518.04	5252.42	4639.53	3295.36	4696.91
CA3	ENSGALT00000043029	NOTEST	Endogenous	20.46	8.2	29.34	12.1	4.66	5.34	6.3	5.21	9.85	16.93	5.72	10.66	6.38	4.98	8.06	5.71	7.37	9.04	13.29	20.11	10.76	9.93	50.53	7.34
CA4	ENSGALT00000008605		Endogenous	305.9	258.3	138.7	117.25	171.56	124.91	222.66	140.79	72.2	36.84	138.47	425.49	199.78	163.69	22.57	240.92	281.74	169.96	151.36	168.55	129.1	262.03	148.54	173.64
CACNA1D	ENSGALT00000036264	NOTEST	Endogenous	5.58	7.38	12.45	5.58	8.39	9.61	6.3	6.08	5.47	7.97	4.58	8.53	7.44	10.68	3.22	6.67	7.37	1	17.39	10.53	8.61	6.21	7.66	8.56
CAMK1G	ENSGALT00000002011	DE	Endogenous	42.77	92.66	106.69	56.76	186.47	54.45	77.72	92.99	98.45	30.87	209.42	91.71	177.46	59.78	69.32	112.37	34.99	38.87	81.81	111.09	92.53	173.86	81.16	336.28
CAST	ENSGALT00000023659		Endogenous	4767.95	3468.59	4408.03	3632.79	3162.59	4238.51	4952.13	4763.24	2810.26	5422.57	4348.66	4202.69	3428.07	4390.56	2917.78	3841.36	5038.1	4077.24	3828.93	3360.53	3591.27	3993.77	3252.49	3022.85
CCDC27	ENSGALT00000001450		Endogenous	70.66	127.1	147.59	120.04	248.01	226.34	175.4	103.42	108.3	115.5	234.6	163.16	147.71	92.52	116.07	217.11	90.23	55.15	166.7	198.24	216.25	170.13	160.79	339.95
CDCA7L	ENSGALT00000037877		Endogenous	434.21	489.54	430.31	734.19	442.87	444.14	530.4	562.27	563.36	484.91	378.79	356.18	477.12	655.49	283.72	439.94	365.52	495.42	517.48	274.86	422.82	484.32	355.26	273.91
CEBPB	ENSGALT00000013006		Endogenous	522.54	688.8	496.99	763.97	372.95	522.07	579.76	672.64	293.17	1350.17	327.29	537.47	519.63	758.69	538.42	510.4	995.28	443.89	756.79	494.17	541.16	1048.12	512.99	462.23
CHIA	ENSGALT00000005564	NOTEST	Endogenous	4.65	4.1	7.11	7.44	8.39	5.34	14.7	6.95	3.28	12.94	6.87	26.66	10.63	12.81	80.6	84.75	23.02	6.33	52.16	32.56	36.58	4.97	7.66	7.34
CKMT2	ENSGALT00000032786	NOTEST	Endogenous	13.02	9.84	11.56	16.75	11.19	6.41	10.5	6.08	6.56	10.95	11.44	8.53	10.63	12.1	6.45	11.43	16.57	5.42	29.66	20.11	7.53	13.66	136.29	6.11
CLMN	ENSGALT00000018029		Endogenous	1	8.2	3.56	3.72	7.46	6.41	2.1	8.69	6.56	2.99	1.14	2.13	8.5	6.41	1.61	3.81	7.37	4.52	20.45	5.75	9.68	6.21	4.59	4.89
CNTFR	ENSGALT00000044681		Endogenous	146.91	110.7	136.92	96.78	210.71	164.42	93.48	206.83	135.65	139.4	202.56	105.57	201.9	129.53	98.33	202.83	136.26	47.01	148.29	256.66	266.82	222.29	225.1	190.76
COMP	ENSGALT00000005192	DE	Endogenous	7111.02	5255.37	4063.96	11800.1	3274.47	6109	4152.86	8210.75	7496.58	7668.87	4268.55	4508.75	8870.9	5852.42	6598.05	4216.55	6417.32	11122.5	9136.65	3780.96	3206.1	8078.19	3966.07	1782.89
CRH	ENSGALT00000025026	NOTEST	Endogenous	2.79	3.28	4.45	4.65	12.12	5.34	2.1	6.95	3.28	2.99	5.72	7.46	8.5	3.56	1.61	5.71	5.52	2.71	23.52	15.32	9.68	3.73	4.59	4.89
CSRP3	ENSGALT00000006436	NOTEST	Endogenous	11.16	5.74	13.34	8.37	10.26	2.14	11.55	10.43	2.19	3.98	3.43	7.46	7.44	2.85	6.45	10.47	6.44	5.42	25.57	19.15	8.61	6.21	10.72	11.01
CYBRD1	ENSGALT00000042814		Endogenous	2996.71	3235.71	3053.97	3386.2	2397.12	3351.3	3490.12	4341.76	3749.93	2816.83	3394.24	3017.92	3063.58	3291.67	1702.31	2564.4	2981.25	3109.01	3203.04	2571.4	3546.08	2537.09	2750.22	1978.55
DACT2	ENSGALT00000018417	DE	Endogenous	3068.3	2022.12	3694.99	4398.62	2591.05	3317.14	3538.43	6344.04	4545.21	1687.71	2023.27	2416.47	2452.57	4382.73	2935.51	2204.45	2672.81	4355.68	5005.01	1129.12	1594.45	3277.23	2278.58	1027.18
DCTD	ENSGALT00000017366		Endogenous	180.38	226.32	171.59	288.46	179.95	201.78	170.15	273.75	161.9	149.35	176.24	229.28	155.15	177.22	95.11	179.02	185.06	177.19	254.65	180.05	186.13	209.87	134.75	149.19
DGAT2	ENSGALT00000014840	DE	Endogenous	1030.21	3689.17	8712.04	991.95	10754.9	1639.89	1407.39	644.83	3626.32	469.97	4716.01	3442.34	13113	2860.37	915.63	5642.06	1018.3	1508.85	1901.17	3659.33	1860.19	1912.44	814.65	12881.3
DSG2	ENSGALT00000024433	NOTEST	Endogenous	19.53	30.34	31.12	12.1	26.11	26.69	28.36	15.64	19.69	32.86	26.32	42.66	29.75	27.05	56.42	39.04	45.11	10.85	38.86	47.88	46.26	18.63	26.03	12.23
ENSGALT00000007172	ENSGALT00000007172		Endogenous	10.23	8.2	8.89	13.96	6.53	18.15	14.7	15.64	13.13	40.82	10.3	8.53	12.75	7.83	16.12	18.09	8.29	7.23	23.52	13.41	10.76	22.35	26.03	8.56
ENSGALT00000015699	ENSGALT00000015699	DE	Endogenous	1.86	1.64	7.11	3.72	7.46	4.27	7.35	5.21	2.19	3.98	4.58	10.66	14.88	4.98	3.22	7.62	5.52	3.62	15.34	12.45	11.83	2.48	10.72	7.34
ENSGALT00000027168	ENSGALT00000027168	NOTEST	Endogenous	6.51	4.92	5.33	7.44	5.59	3.2	3.15	2.61	13.13	11.95	11.44	11.73	8.5	7.12	11.28	5.71	8.29	4.52	18.41	15.32	10.76	4.97	6.13	8.56
ENSGALT00000042669	ENSGALT00000042669	DE	Endogenous	6.51	7.38	11.56	10.24	13.99	14.95	8.4	12.17	12.03	7.97	10.3	11.73	22.32	5.69	3.22	8.57	13.81	9.94	33.75	22.98	6.46	8.69	10.72	7.34
ENSGALT00000043615	ENSGALT00000043615		Endogenous	15.81	46.74	25.78	114.46	9.32	49.11	56.72	62.57	14.22	116.5	13.73	16	20.19	28.47	12.9	57.13	68.13	143.74	148.29	15.32	18.29	79.48	39.81	29.35
ESM1	ENSGALT00000043287		Endogenous	51.14	115.62	157.37	134.93	188.34	113.17	108.18	114.71	98.45	154.33	48.06	54.39	177.46	63.34	35.46	71.42	53.4	66.9	81.81	77.57	115.12	94.38	73.5	112.5
FABP1	ENSGALT00000025686		Endogenous	2.79	9.02	81.79	14.89	13.99	3.2	58.82	8.69	5.47	476.94	14.88	438.29	3.19	72.59	299.84	896.06	367.36	85.88	18.41	159.93	700.39	37.26	58.19	14.67
FABP2	ENSGALT00000019554	NOTEST	Endogenous	4.65	8.2	34.67	6.51	9.32	6.41	3.15	10.43	7.66	105.54	8.01	5.33	8.5	9.96	43.52	7.62	6.44	5.42	24.54	21.07	6.46	6.21	4.59	6.11
FAM150B	ENSGALT00000026397	DE	Endogenous	26.03	30.34	19.56	67	27.97	27.76	19.96	172.94	270.2	27.88	27.47	35.19	15.94	38.43	30.63	34.28	40.51	125.66	25.57	22.98	73.16	26.08	81.16	46.47
FAM35A	ENSGALT00000044395		Endogenous	238.03	286.18	184.93	308.01	243.35	296.8	205.86	341.54	203.47	269.83	187.68	334.85	206.15	324.54	195.06	210.45	253.19	255.84	352.83	213.56	264.67	274.45	148.54	217.66
FGA	ENSGALT00000015077	DE	Endogenous	12.09	30.34	78.24	91.19	59.67	22.42	660.63	6.95	36.1	50.78	45.78	2596.69	12.75	994.97	1059.11	6700.01	3798.83	243.19	65.45	419.47	5642.96	120.46	169.97	66.03
FGB	ENSGALT00000015073	NOTEST	Endogenous	16.74	50.02	124.47	89.33	95.1	32.03	687.94	7.82	31.72	204.12	67.52	2785.44	21.25	1352.97	1152.6	7293.26	4264.71	241.38	96.13	657.93	5193.24	309.22	212.85	86.82
FGF1	ENSGALT00000011880		Endogenous	91.12	125.46	48.9	343.37	144.52	93.95	96.63	51.27	140.02	66.71	51.5	55.45	86.07	119.57	108.01	39.99	91.15	79.56	122.72	93.85	109.74	100.59	148.54	56.25
FGF10	ENSGALT00000023995		Endogenous	109.71	117.26	111.13	160.98	116.55	93.95	121.83	126.01	97.36	165.29	123.59	114.1	111.58	199.99	206.34	192.35	106.8	135.61	188.17	101.52	96.83	166.41	104.13	77.04
FGF19	ENSGALT00000045949	NOTEST	Endogenous	3.72	7.38	4.45	1	5.59	7.47	7.35	3.48	2.19	8.96	1.14	5.33	3.19	4.27	3.22	8.57	11.05	1	15.34	11.49	3.23	4.97	4.59	3.67
FGG	ENSGALT00000015079	DE	Endogenous	13.95	30.34	132.47	92.12	51.28	29.89	677.44	16.51	25.16	124.46	33.19	2629.75	12.75	1038.39	1329.93	5713.48	4314.43	167.25	65.45	497.04	4311.03	228.5	134.75	74.59
FHL1	ENSGALT00000009988		Endogenous	10455.5	8633.76	12447	11227.8	11175.4	9267.06	13697.9	10751.8	8093.86	7293.49	11908.5	12549.4	12721.9	14266.3	14148.8	14271.3	10074.4	9733.84	10214.6	9333.65	7212.66	10944.4	12686.8	8602.64
GABRA5	ENSGALT00000027027	NOTEST	Endogenous	2.79	1	5.33	4.65	8.39	3.2	3.15	6.08	3.28	8.96	4.58	6.4	3.19	4.27	1.61	12.38	11.05	3.62	24.54	17.24	11.83	6.21	9.19	14.67
GABRB2	ENSGALT00000002584	NOTEST	Endogenous	69.73	64.78	64.9	80.96	83.91	80.07	80.87	97.33	62.35	62.73	58.36	78.91	78.64	64.05	49.97	77.13	80.1	66	99.2	85.23	73.16	81.96	70.44	78.26
GAL10	ENSGALT00000026897	DE	Endogenous	4.65	7.38	11.56	6.51	11.19	5.34	37.81	5.21	2.19	25.89	35.48	174.89	17	53.38	149.92	318.05	242.15	9.04	18.41	68	371.18	11.18	16.84	17.12
GAL7	ENSGALT00000031541		Endogenous	20.46	26.24	8.89	78.16	63.4	24.56	14.7	6.95	19.69	79.66	8.01	43.72	6.38	27.76	22.57	24.76	14.73	13.56	38.86	58.42	35.5	26.08	24.5	6.11
GAL8	ENSGALT00000036718	DE	Endogenous	78.1	14.76	13.34	12.1	37.29	23.49	8.4	19.12	10.94	10.95	189.97	47.99	167.9	17.79	14.51	124.74	100.36	9.94	42.95	43.1	173.22	60.85	33.69	163.86
GAPDH	ENSGALT00000023323		Endogenous	9323.92	8732.98	10347	9706.36	8387.57	8754.6	8676.46	8456.69	9183.4	11605.9	7742.9	11629.1	11555.1	9652.96	12245	11718.3	11450.8	8228.6	10115.4	11291.2	8972.79	10390.5	27779.4	7865.27
GHOX-7	ENSGALT00000024209	NOTEST	Endogenous	10.23	5.74	6.22	18.61	10.26	9.61	7.35	9.56	4.38	40.82	12.59	10.66	22.32	12.81	11.28	9.52	5.52	9.04	50.11	15.32	4.3	21.11	13.78	15.9
GHR	ENSGALT00000023973		Endogenous	3303.54	2965.93	1807.49	1763.36	2023.24	3077.99	2796.93	3221.56	2004.05	1885.85	2895.29	3274.92	1555.7	2281.75	1062.33	2075.9	2876.29	2630.77	1651.63	2269.73	3120.03	2121.07	1347.55	1726.64
GMPS	ENSGALT00000016730		Endogenous	481.63	451	407.2	426.18	442.87	449.47	442.17	513.61	472.57	512.78	417.7	455.35	359.17	444.82	299.84	407.56	478.77	446.6	420.32	425.21	445.41	357.65	381.29	386.42
GPC3	ENSGALT00000009820	DE	Endogenous	3.72	4.1	5.33	7.44	7.46	3.2	9.45	3.48	8.75	8.96	4.58	7.46	6.38	7.12	3.22	5.71	8.29	8.14	7.16	9.58	9.68	3.73	6.13	3.67
GRIK1	ENSGALT00000025530	DE	Endogenous	2016.71	2118.06	3769.67	3258.72	4424.08	4547.05	4795.63	2215.2	2134.22	1743.47	5442.69	3820.92	4541.71	1933.72	1317.03	8365.49	3410.3	1353.35	2901.35	5642.71	6981.35	2946.89	2047.35	6455.34
GRXCR1	ENSGALT00000037467	DE	Endogenous	9.3	8.2	22.23	9.31	41.02	18.15	12.6	8.69	5.47	7.97	24.03	13.86	24.44	6.41	3.22	22.85	6.44	3.62	24.54	14.37	13.99	7.45	3.06	36.69
HNF1A	ENSGALT00000038358	NOTEST	Endogenous	3.72	4.1	6.22	5.58	6.53	6.41	11.55	5.21	4.38	5.97	2.29	11.73	5.31	5.69	4.84	19.04	13.81	9.94	17.39	14.37	16.14	9.93	6.13	4.89
HS3ST2	ENSGALT00000040258	NOTEST	Endogenous	14.88	16.4	9.78	11.17	14.92	7.47	6.3	7.82	14.22	6.97	6.87	16	14.88	6.41	22.57	1.9	11.05	11.75	32.73	36.39	15.06	2.48	10.72	3.67
HSPB7	ENSGALT00000039811		Endogenous	35.33	15.58	18.67	16.75	24.24	10.68	13.65	14.77	30.63	9.96	19.45	9.6	105.2	13.52	16.12	9.52	45.11	9.94	35.79	50.76	62.4	17.39	62.78	33.02
IL15	ENSGALT00000038637		Endogenous	2439.76	2040.98	1331.83	1404.17	1082.48	1708.21	1191.03	2072.68	1762.29	1414.89	1588.4	1591.07	1241.16	1804.19	667.38	1092.23	1529.29	2254.68	2167.07	1301.5	1423.38	1125.11	526.77	983.16
IL20RA	ENSGALT00000022493	DE	Endogenous	17.67	23.78	60.46	19.54	24.24	14.95	28.36	71.26	25.16	116.5	20.6	40.52	14.88	16.37	14.51	66.66	46.04	18.08	26.59	29.69	58.1	9.93	10.72	17.12
IL5RA	ENSGALT00000046148	NOTEST	Endogenous	12.09	9.02	7.11	15.82	11.19	9.61	3.15	2.61	2.19	10.95	5.72	12.8	9.56	7.83	4.84	7.62	5.52	8.14	21.48	12.45	7.53	8.69	6.13	4.89
INSIG1	ENSGALT00000028082	DE	Endogenous	1003.24	980.72	2546.31	1769.87	2067.06	1382.59	2827.39	2649.72	848.88	1450.73	1677.67	2215.98	2017.95	1587.12	1020.42	2722.47	2314.66	768.44	2381.83	2485.21	1860.19	2046.56	895.81	2270.8
JSC	ENSGALT00000010256	DE	Endogenous	6.51	1.64	10.67	12.1	11.19	3.2	7.35	7.82	2.19	9.96	3.43	4.27	8.5	2.14	3.22	5.71	7.37	5.42	23.52	7.66	4.3	7.45	6.13	6.11
KCNC2	ENSGALT00000016589		Endogenous	71.59	54.12	184.93	53.97	181.81	74.73	61.97	34.76	68.92	49.78	105.28	82.11	213.59	57.65	45.14	200.92	57.08	42.49	98.18	153.23	114.04	73.27	65.85	314.27
KIAA1199	ENSGALT00000010352		Endogenous	22.31	22.14	37.34	25.12	31.7	42.71	33.61	21.73	36.1	56.75	42.34	40.52	36.13	46.26	19.34	89.51	30.38	37.97	35.79	45.97	67.78	24.84	27.56	36.69
KPNA7	ENSGALT00000007433	NOTEST	Endogenous	19.53	13.94	17.78	19.54	20.51	12.81	14.7	9.56	14.22	10.95	16.02	17.06	22.32	17.08	8.06	17.14	15.65	9.04	24.54	19.15	21.52	17.39	15.31	23.23
LAMB2	ENSGALT00000036239		Endogenous	174.8	220.58	248.05	174.94	205.12	146.27	92.43	147.74	182.68	221.05	133.89	106.64	276.29	204.97	681.89	234.25	229.26	130.18	187.15	207.82	218.4	207.39	483.89	216.44
LGALS3	ENSGALT00000037300		Endogenous	586.7	524.8	774.38	920.29	462.45	634.17	722.6	987.24	545.86	2055.12	541.29	805.13	492	743.03	720.58	700.85	910.58	831.72	835.53	382.12	471.23	594.84	759.53	253.13
LINGO1	ENSGALT00000004272		Endogenous	84.61	34.44	47.12	68.86	43.82	42.71	35.71	70.39	172.84	60.74	25.18	71.45	27.63	73.31	46.75	40.95	78.26	75.94	33.75	48.84	40.88	48.43	79.63	53.8
LMOD2	ENSGALT00000014313	NOTEST	Endogenous	6.51	5.74	3.56	5.58	6.53	4.27	2.1	4.35	6.56	6.97	3.43	6.4	8.5	3.56	1.61	3.81	7.37	2.71	8.18	3.83	6.46	7.45	7.66	4.89
LOC100859127	ENSGALT00000010872		Endogenous	39.05	16.4	6.22	40.94	52.21	3.2	21.01	6.95	19.69	86.63	5.72	18.13	52.07	49.82	17.73	20.95	46.96	15.37	388.62	168.55	20.44	24.84	21.44	31.79
LOC415661	ENSGALT00000001061		Endogenous	33.47	91.84	33.78	31.64	17.71	123.85	108.18	20.86	19.69	6.97	13.73	36.26	28.69	112.45	211.18	179.97	65.37	87.69	258.74	100.56	291.56	94.38	136.29	112.5
LOC417800	ENSGALT00000015649	NOTEST	Endogenous	5.58	9.02	3.56	4.65	7.46	7.47	9.45	8.69	5.47	7.97	3.43	5.33	5.31	7.12	3.22	1.9	3.68	9.94	20.45	8.62	5.38	12.42	4.59	4.89
LOC425001	ENSGALT00000015414	NOTEST	Endogenous	3.72	5.74	2.67	5.58	10.26	6.41	7.35	4.35	1.09	5.97	11.44	4.27	5.31	7.12	4.84	9.52	8.29	3.62	12.27	17.24	5.38	8.69	4.59	7.34
LOC427654	ENSGALT00000034319	NOTEST	Endogenous	5.58	3.28	11.56	15.82	6.53	3.2	6.3	8.69	4.38	3.98	4.58	5.33	10.63	5.69	1.61	5.71	9.21	3.62	33.75	17.24	8.61	1.24	12.25	9.78
LOC770405	ENSGALT00000037637	NOTEST	Endogenous	6.51	4.1	2.67	13.03	15.85	2.14	9.45	5.21	8.75	15.93	2.29	5.33	20.19	1.42	1.61	5.71	11.97	1	62.38	44.05	9.68	13.66	6.13	15.9
LOC776146	ENSGALT00000037074	NOTEST	Endogenous	13.02	9.02	6.22	26.99	62.47	9.61	9.45	8.69	18.6	34.85	10.3	10.66	48.88	13.52	3.22	1	18.41	10.85	209.65	77.57	11.83	12.42	16.84	23.23
LPL	ENSGALT00000037774		Endogenous	43546.6	58718.4	62857.6	22954.3	66076.8	46827.5	37846.2	19120.8	52034.1	17670.7	65654.4	57444.9	66200.2	42078.6	16065.5	52130.7	32009.3	20457.6	28483.8	60868.9	60055.3	36314	24373.7	67078.6
LRP11	ENSGALT00000031799	NOTEST	Endogenous	2.79	7.38	2.67	9.31	8.39	10.68	11.55	12.17	9.85	10.95	3.43	7.46	9.56	8.54	6.45	9.52	11.05	10.85	4.09	8.62	3.23	6.21	9.19	14.67
LUZP2	ENSGALT00000040409		Endogenous	274.29	31.16	36.45	35.36	33.57	39.5	251.02	60.83	399.28	74.68	446.31	25.59	12.75	39.14	278.88	188.54	23.94	29.83	25.57	19.15	26.9	27.32	32.16	66.03
MAP1LC3C	ENSGALT00000017478		Endogenous	30.68	64.78	80.91	62.35	77.39	66.19	58.82	74.74	31.72	47.79	74.38	35.19	49.94	72.59	45.14	57.13	30.38	51.53	56.25	28.73	54.87	36.01	56.66	52.58
MAPKAPK3	ENSGALT00000003585		Endogenous	412.83	488.72	302.29	350.81	372.01	361.93	249.97	262.45	357.71	264.86	419.99	360.44	344.29	375.07	146.69	232.35	263.32	219.68	226.01	417.55	410.98	295.56	261.85	236.01
MB	ENSGALT00000020484	NOTEST	Endogenous	3.72	7.38	6.22	6.51	13.99	10.68	11.55	7.82	10.94	7.97	6.87	3.2	6.38	4.27	1.61	7.62	11.05	2.71	9.2	12.45	3.23	7.45	12.25	7.34
METTL21CP1	ENSGALT00000027236	NOTEST	Endogenous	4.65	8.2	6.22	5.58	9.32	2.14	3.15	9.56	6.56	6.97	5.72	3.2	10.63	3.56	1.61	9.52	8.29	9.04	14.32	12.45	8.61	9.93	7.66	1.22
MLANA	ENSGALT00000031380	NOTEST	Endogenous	21.39	12.3	8.89	13.96	22.38	28.83	16.8	12.17	19.69	16.93	20.6	17.06	25.5	12.81	8.06	10.47	17.49	9.04	28.64	25.86	19.37	31.05	13.78	9.78
MME	ENSGALT00000016815	NOTEST	Endogenous	14.88	9.84	11.56	13.03	13.05	9.61	4.2	21.73	14.22	31.86	11.44	13.86	8.5	12.81	3.22	20.95	14.73	15.37	20.45	13.41	17.21	16.14	16.84	13.45
MMP1	ENSGALT00000027769	NOTEST	Endogenous	5.58	3.28	5.33	7.44	2.8	11.74	3.15	5.21	1.09	21.91	2.29	7.46	8.5	7.12	8.06	9.52	7.37	5.42	12.27	13.41	10.76	7.45	1.53	14.67
MMP11	ENSGALT00000009597	Reference	Endogenous	57.65	46.74	36.45	48.39	36.36	35.23	47.26	53.01	44.85	47.79	35.48	30.93	36.13	39.14	61.26	54.28	50.64	55.15	57.27	60.33	63.48	63.33	67.38	56.25
MMP9	ENSGALT00000011323	NOTEST	Endogenous	24.17	15.58	24.01	18.61	15.85	9.61	14.7	13.04	4.38	17.92	12.59	13.86	9.56	17.08	1.61	13.33	8.29	14.46	27.61	15.32	20.44	17.39	13.78	12.23
MSLNL	ENSGALT00000040596	NOTEST	Endogenous	7.44	3.28	3.56	7.44	7.46	6.41	14.7	9.56	6.56	12.94	4.58	5.33	8.5	3.56	4.84	3.81	2.76	5.42	19.43	13.41	7.53	13.66	3.06	2.45
MT-ND2	ENSGALT00000029098		Endogenous	36724.8	39702.7	43566.4	29065.1	47713.9	33775.7	38145.6	36663.3	39466.2	37103.7	41098.2	37848.7	38165.7	39653.1	33314.3	47089.5	45389.9	32089.9	34412.3	47963	55622.7	34776.6	39242.7	34458.3
MT-ND3	ENSGALT00000029086	Reference	Endogenous	29551.5	38443.2	43222.3	25471.4	42256.7	38048.3	33808.9	32235.5	36102.4	36893.6	35941.7	37685.6	36518.6	40777.6	35759.7	35291.2	37097.1	32588	30388	39543	51048.1	32105.4	42568.7	38064.4
MUSTN1	ENSGALT00000036295	DE	Endogenous	1364.93	1841.72	1546.1	2783.22	1411.6	1581.17	1331.77	1721.58	2024.83	2237.33	1044.82	1262.62	1404.81	2101.69	2156.9	1457.89	1767.76	1878.6	2173.2	839.89	1182.39	1533.68	2384.24	893.89
MXRA8	ENSGALT00000035146	Reference	Endogenous	1090.64	1502.24	1440.3	2116.03	1676.4	1595.04	1499.82	1857.15	1639.77	1296.4	1889.38	1240.22	2037.08	1446.91	2440.62	1269.34	1300.04	1779.16	1475.73	1456.65	1297.5	1619.36	1817.66	1115.23
MYBPC1	ENSGALT00000037619	NOTEST	Endogenous	2.79	1	6.22	1	2.8	1.07	2.1	1	1.09	1	1.14	1.07	1.06	1	1.61	1	1	1.81	6.14	3.83	2.15	1.24	12.25	1.22
MYH13	ENSGALT00000001184	NOTEST	Endogenous	3.72	2.46	1.78	7.44	3.73	2.14	2.1	1.74	4.38	7.97	1.14	7.46	5.31	6.41	1.61	2.86	4.6	4.52	5.11	7.66	5.38	1.24	3.06	4.89
MYH1A	ENSGALT00000039878	NOTEST	Endogenous	13.02	7.38	12.45	5.58	6.53	8.54	11.55	6.08	1.09	10.95	1.14	16	8.5	14.23	6.45	17.14	8.29	8.14	26.59	15.32	8.61	6.21	320.04	14.67
MYH1B	ENSGALT00000001427	NOTEST	Endogenous	30.68	8.2	14.23	13.03	12.12	10.68	9.45	15.64	7.66	11.95	4.58	21.33	19.13	13.52	3.22	12.38	8.29	13.56	32.73	14.37	16.14	13.66	71.97	22.01
MYH1C	ENSGALT00000044534	NOTEST	Endogenous	39.98	11.48	183.15	6.51	11.19	6.41	3.15	6.95	9.85	22.9	12.59	9.6	5.31	7.12	6.45	25.71	14.73	3.62	18.41	48.84	9.68	4.97	854.47	19.57
MYH1D	ENSGALT00000044266	NOTEST	Endogenous	12.09	3.28	16.89	13.96	11.19	3.2	10.5	12.17	10.94	8.96	6.87	14.93	12.75	9.25	4.84	6.67	12.89	8.14	26.59	21.07	8.61	12.42	30.63	8.56
MYH1E	ENSGALT00000046239	NOTEST	Endogenous	41.84	8.2	58.68	11.17	14.92	9.61	6.3	6.95	10.94	82.64	20.6	25.59	12.75	4.98	33.85	63.8	14.73	5.42	9.2	41.18	18.29	11.18	779.43	19.57
MYL2	ENSGALT00000002764	NOTEST	Endogenous	14.88	13.12	12.45	10.24	22.38	10.68	11.55	8.69	13.13	5.97	20.6	11.73	11.69	7.83	6.45	6.67	13.81	8.14	11.25	11.49	20.44	12.42	18.38	12.23
MYL3	ENSGALT00000008744	NOTEST	Endogenous	9.3	2.46	10.67	5.58	14.92	10.68	9.45	13.04	7.66	10.95	8.01	11.73	8.5	7.83	4.84	9.52	12.89	8.14	13.29	9.58	16.14	21.11	13.78	6.11
MYO1A	ENSGALT00000007538		Endogenous	227.8	350.14	299.62	225.19	403.71	356.59	412.76	379.77	287.7	228.01	274.65	264.47	350.67	330.23	191.83	313.29	254.11	290.2	332.37	464.48	418.52	340.27	422.64	424.32
MYOM3	ENSGALT00000006605	NOTEST	Endogenous	3.72	7.38	6.22	2.79	13.99	4.27	8.4	2.61	5.47	5.97	9.16	12.8	8.5	5.69	4.84	8.57	7.37	9.04	26.59	12.45	4.3	6.21	13.78	6.11
MYOZ2	ENSGALT00000019560	NOTEST	Endogenous	15.81	6.56	18.67	4.65	13.99	8.54	7.35	13.04	5.47	8.96	5.72	8.53	10.63	5.69	3.22	11.43	6.44	5.42	12.27	23.94	11.83	11.18	45.94	14.67
NCAM1	ENSGALT00000040522		Endogenous	235.24	236.16	161.81	215.88	259.2	366.2	223.71	245.07	222.06	209.1	294.11	228.21	206.15	181.49	199.89	257.11	239.38	269.4	232.15	370.63	235.62	243.4	295.54	209.1
NIM1	ENSGALT00000023981	NOTEST	Endogenous	8.37	4.92	8.89	11.17	21.44	10.68	6.3	15.64	13.13	7.97	8.01	16	13.81	7.83	12.9	12.38	13.81	3.62	30.68	28.73	18.29	17.39	12.25	24.46
NMRAL1	ENSGALT00000012703		Endogenous	43.7	55.76	70.24	42.8	55.01	22.42	49.36	57.36	49.23	32.86	27.47	39.46	63.76	37.01	25.79	31.42	45.11	48.82	59.32	68	34.43	60.85	52.06	59.92
NOV	ENSGALT00000025959		Endogenous	194.33	371.46	308.51	2155.11	1033.06	527.41	549.3	1294.01	688.07	320.61	754.15	379.64	2196.47	446.24	369.16	346.62	274.37	421.28	369.19	980.67	388.39	565.04	294.01	468.35
NRSN1	ENSGALT00000020679	DE	Endogenous	18.6	133.66	35.56	110.73	30.77	93.95	25.21	19.99	127.99	49.78	33.19	50.12	22.32	98.93	85.44	44.76	55.24	131.09	31.7	22.98	40.88	33.53	128.63	40.35
NXPH2	ENSGALT00000045141	DE	Endogenous	151.56	129.56	497.88	158.19	816.75	438.8	272.03	126.01	219.88	23.9	560.75	253.8	612.08	255.5	143.47	409.47	143.63	53.34	199.42	343.81	605.72	198.69	79.63	756.93
OCSTAMP	ENSGALT00000039952	NOTEST	Endogenous	2.79	5.74	5.33	4.65	3.73	2.14	3.15	6.08	3.28	11.95	2.29	4.27	22.32	4.27	1.61	6.67	2.76	2.71	26.59	11.49	4.3	3.73	4.59	6.11
PCDH7	ENSGALT00000023178	NOTEST	Endogenous	16.74	7.38	13.34	20.47	12.12	14.95	9.45	15.64	20.78	13.94	9.16	17.06	19.13	19.22	16.12	8.57	18.41	6.33	43.98	16.28	7.53	23.6	12.25	17.12
PDE11A	ENSGALT00000014999	NOTEST	Endogenous	4.65	8.2	10.67	5.58	4.66	3.2	10.5	6.08	12.03	10.95	8.01	6.4	6.38	4.98	1.61	3.81	9.21	2.71	7.16	4.79	5.38	6.21	12.25	8.56
PDE1B	ENSGALT00000044962		Endogenous	9.3	9.02	8.89	8.37	12.12	11.74	9.45	12.17	6.56	13.94	8.01	11.73	10.63	7.83	12.9	8.57	7.37	4.52	17.39	11.49	16.14	9.93	7.66	8.56
PGAM1	ENSGALT00000039466		Endogenous	688.04	664.2	921.08	678.36	742.16	614.96	728.9	598.77	678.23	931.97	716.38	765.68	935.12	700.33	820.52	1032.24	832.32	572.26	776.22	711.56	787.54	732.69	1306.2	848.65
PHGDH	ENSGALT00000004729		Endogenous	21.39	36.9	74.68	49.32	120.28	129.18	254.17	59.1	39.38	118.49	42.34	279.4	131.77	190.03	246.64	974.15	659.23	161.82	71.59	108.22	653.06	67.06	139.35	57.47
PHKA1	ENSGALT00000007663	Reference	Endogenous	333.79	373.92	395.64	261.48	359.89	308.55	247.87	305.04	288.79	345.51	363.91	319.92	353.86	403.54	564.21	341.86	308.44	329.98	406.01	409.89	288.33	307.98	586.49	512.37
PIT 54	ENSGALT00000014844	DE	Endogenous	24.17	282.9	722.82	387.1	607.9	52.31	4995.19	12.17	164.09	1443.76	276.94	9125.2	27.63	4723.64	8558.28	20264.8	20877	951.05	327.26	3523.34	14842.8	1277.86	1056.6	544.16
PKD2L2	ENSGALT00000009875		Endogenous	63.23	77.08	56.01	28.85	50.35	65.13	60.92	30.42	19.69	34.85	58.36	54.39	39.32	47.68	30.63	74.28	75.5	47.01	53.18	65.12	54.87	62.09	65.85	77.04
PPARGC1B	ENSGALT00000001892		Endogenous	476.05	334.56	197.37	166.56	271.32	314.95	397.01	195.54	242.85	204.12	298.68	371.11	214.65	339.49	145.08	293.29	328.69	378.79	208.63	358.18	492.75	249.61	295.54	339.95
PPP1R27	ENSGALT00000011699	NOTEST	Endogenous	13.02	9.02	20.45	9.31	9.32	7.47	13.65	6.95	7.66	19.91	5.72	16	8.5	7.83	11.28	5.71	16.57	5.42	24.54	22.98	9.68	17.39	73.5	8.56
PPP1R36	ENSGALT00000037418	NOTEST	Endogenous	12.09	13.12	5.33	21.4	19.58	19.22	22.06	13.04	6.56	12.94	10.3	16	14.88	15.66	14.51	11.43	14.73	18.08	18.41	22.98	21.52	9.93	7.66	14.67
PRG4	ENSGALT00000008218		Endogenous	22.31	47.56	36.45	118.18	27.97	56.58	53.56	62.57	17.5	137.41	17.17	14.93	40.38	22.06	19.34	67.61	73.66	122.05	145.22	13.41	16.14	86.93	36.75	37.91
PROKR2	ENSGALT00000031979		Endogenous	28.82	24.6	67.57	19.54	13.99	9.61	24.16	25.2	5.47	11.95	17.17	9.6	30.82	47.68	11.28	35.23	5.52	7.23	14.32	17.24	30.12	8.69	4.59	18.34
PTX3	ENSGALT00000045711		Endogenous	44.63	19.68	23.12	27.92	9.32	20.29	8.4	8.69	10.94	87.62	8.01	14.93	11.69	14.95	3.22	7.62	44.19	7.23	22.5	11.49	11.83	7.45	32.16	13.45
PVALB	ENSGALT00000034318	NOTEST	Endogenous	5.58	2.46	4.45	6.51	10.26	6.41	3.15	5.21	4.38	6.97	8.01	9.6	7.44	6.41	3.22	13.33	6.44	1	27.61	23.94	7.53	7.45	30.63	7.34
RET	ENSGALT00000041125		Endogenous	2720.56	2214	1292.71	1136.18	1540.27	2129.93	2562.71	2354.25	1755.73	2069.06	1472.82	1913.12	1326.17	2092.44	946.26	1680.71	3020.84	2089.24	1811.17	1807.16	1752.6	2157.08	1819.19	1676.51
RHOBTB3	ENSGALT00000023647	NOTEST	Endogenous	32.54	18.04	6.22	46.53	19.58	19.22	19.96	20.86	5.47	4.98	14.88	22.39	18.06	20.64	25.79	29.52	12.89	15.37	48.07	49.8	41.96	16.14	19.91	15.9
ROBO1	ENSGALT00000025009		Endogenous	89.26	114.8	89.8	133.07	104.43	114.24	116.58	119.93	133.46	101.56	114.44	106.64	80.76	205.69	80.6	99.99	57.08	68.71	101.25	82.36	109.74	106.8	71.97	47.69
RRP1B	ENSGALT00000008479		Endogenous	369.13	259.12	238.27	316.38	219.11	301.07	294.08	386.73	212.22	389.32	251.76	295.39	246.53	239.85	127.35	237.11	298.31	277.54	286.35	229.85	281.88	244.64	185.29	231.12
RXRA	ENSGALT00000004139		Endogenous	495.58	533.82	588.57	513.65	499.75	494.31	470.53	467.55	466.01	450.06	471.49	507.61	564.26	596.42	533.58	473.27	620.56	514.4	472.48	531.52	619.7	475.63	618.65	486.69
SCD	ENSGALT00000009221	DE	Endogenous	1418.86	15339.7	26240.1	14261.3	64624.2	46257.4	31105.5	10549.4	10018	20852.9	59054.8	28034.6	32258.5	11633	22072	45966.8	10824.7	3486.9	21297.4	45005.7	42277.6	28399.7	34544.7	88908.6
SCNN1B	ENSGALT00000010010	NOTEST	Endogenous	3.72	6.56	7.11	4.65	3.73	4.27	5.25	6.95	8.75	8.96	5.72	8.53	4.25	4.98	4.84	4.76	3.68	1.81	14.32	10.53	3.23	3.73	10.72	8.56
SDK1	ENSGALT00000007042		Endogenous	338.44	398.52	332.51	366.63	289.03	358.72	296.18	351.09	322.7	194.16	314.71	374.31	357.05	379.34	378.83	270.44	348.95	329.07	333.39	311.25	315.23	298.04	300.14	216.44
SELP	ENSGALT00000004163		Endogenous	54.86	28.7	42.68	51.18	30.77	28.83	29.41	36.5	50.32	38.83	25.18	39.46	21.25	34.87	37.08	36.19	34.99	31.64	77.72	27.77	47.34	39.74	50.53	31.79
SLC25A30	ENSGALT00000027432		Endogenous	345.88	478.88	281.84	401.99	393.46	422.78	410.66	268.54	391.62	293.73	509.25	440.42	312.42	392.87	390.11	394.23	333.3	324.55	366.12	369.67	502.43	284.38	395.08	368.07
SLC34A2 (NaP)	ENSGALT00000023222	NOTEST	Endogenous	15.81	12.3	10.67	13.96	7.46	13.88	10.5	6.08	9.85	19.91	6.87	11.73	9.56	4.98	11.28	8.57	9.21	6.33	19.43	21.07	12.91	9.93	15.31	2.45
SLC35E2B	ENSGALT00000002094		Endogenous	534.63	528.9	524.55	693.25	515.6	531.68	629.13	612.68	474.76	557.59	469.2	536.4	481.37	565.1	364.32	523.74	547.82	599.38	681.11	494.17	500.28	562.56	408.86	479.35
SLC4A10	ENSGALT00000018117	NOTEST	Endogenous	2.79	2.46	2.67	2.79	8.39	3.2	8.4	6.08	1.09	2.99	12.59	9.6	7.44	8.54	3.22	6.67	7.37	5.42	11.25	11.49	2.15	4.97	6.13	3.67
SMPX	ENSGALT00000030302	NOTEST	Endogenous	7.44	8.2	17.78	8.37	16.78	4.27	17.85	3.48	2.19	7.97	11.44	5.33	15.94	5.69	1.61	6.67	7.37	3.62	19.43	12.45	9.68	6.21	30.63	7.34
SPON2	ENSGALT00000045656		Endogenous	8338.34	9830.14	4995.71	11814	6421.21	5758.82	8462.21	8775.63	7593.94	3992.75	9658.6	4875.59	6474.65	7834.54	10918.3	8240.74	9347.01	6293.05	4466.06	4350.79	9213.79	8748.79	10642.5	2876.11
SPP1	ENSGALT00000017775		Endogenous	29.75	34.44	107.58	158.19	27.04	21.35	28.36	26.07	30.63	695	12.59	49.05	18.06	34.16	9.67	46.66	126.14	56.05	29.66	40.22	29.05	33.53	32.16	17.12
STK17A	ENSGALT00000020177		Endogenous	13.02	24.6	27.56	53.97	28.9	19.22	29.41	37.37	30.63	64.72	45.78	31.99	29.75	37.72	22.57	47.61	23.02	40.68	35.79	49.8	36.58	32.29	18.38	22.01
STMN2	ENSGALT00000025376	NOTEST	Endogenous	11.16	9.84	5.33	9.31	10.26	8.54	6.3	13.9	12.03	7.97	6.87	6.4	17	7.83	6.45	5.71	9.21	2.71	12.27	8.62	24.75	4.97	19.91	14.67
SYBU	ENSGALT00000025949		Endogenous	799.62	659.28	772.61	646.72	599.51	648.05	843.38	611.81	539.3	958.86	843.41	689.96	516.44	884.66	435.25	981.77	932.68	1010.72	504.18	792.01	591.73	760.01	710.52	577.18
TET2	ENSGALT00000017236		Endogenous	566.24	315.7	334.29	435.49	276.91	357.66	426.42	542.29	227.53	352.48	297.54	313.52	236.97	353.01	103.17	292.34	671.19	307.37	391.69	310.29	341.05	339.02	211.32	303.26
TGFB3	ENSGALT00000037707		Endogenous	1595.52	1231.64	870.4	1582.83	877.36	965.14	1743.49	1505.19	1077.5	1445.75	1116.92	792.34	799.1	1286.78	1744.22	1117.94	1900.34	1103.84	1175.06	1312.04	1231.88	1626.81	2117.79	911.01
TGM4	ENSGALT00000019398		Endogenous	81.82	198.44	56.9	241.94	68.06	139.86	82.97	60.83	80.95	321.61	54.93	121.57	106.26	241.27	27.4	121.89	26.7	69.61	71.59	278.69	39.81	135.36	73.5	18.34
TLCD2	ENSGALT00000034972	DE	Endogenous	74.38	81.18	166.26	116.32	154.77	45.91	66.17	64.31	32.82	63.72	144.19	61.85	163.65	58.36	56.42	84.75	69.97	90.4	96.13	179.09	348.58	127.91	50.53	166.31
TLR2-1	ENSGALT00000015034		Endogenous	786.6	521.52	797.5	1098.03	417.7	641.65	633.33	973.33	571.02	651.19	592.79	510.81	632.27	553.71	620.63	527.54	550.58	821.78	1283.47	407.98	549.77	661.9	369.04	458.56
TLR2-2	ENSGALT00000038924		Endogenous	399.81	206.64	397.42	419.67	235.89	231.68	258.37	484.06	160.81	142.38	232.31	205.82	320.92	214.94	198.28	210.45	232.94	243.19	613.61	244.21	293.71	177.58	153.13	206.66
TLR4	ENSGALT00000011333		Endogenous	1028.35	569.08	870.4	1178.98	435.42	654.46	944.21	933.36	466.01	1033.53	678.62	547.06	345.36	717.41	636.75	688.47	814.83	796.46	1399.03	501.83	770.33	711.58	712.06	561.28
TLR5	ENSGALT00000015302		Endogenous	55.79	79.54	91.57	89.33	60.6	89.68	106.08	139.05	84.23	96.58	120.16	142.9	95.64	106.76	91.89	55.23	53.4	103.06	119.65	69.91	167.84	98.11	98	47.69
TMEM38B	ENSGALT00000043787		Endogenous	334.72	332.1	332.51	345.23	388.8	352.32	269.93	312.86	297.54	257.89	376.5	394.57	383.61	337.35	227.3	346.62	279.89	310.09	336.46	335.19	392.69	304.25	203.66	309.38
TMOD1	ENSGALT00000003322	NOTEST	Endogenous	10.23	25.42	22.23	12.1	15.85	20.29	12.6	16.51	6.56	6.97	19.45	17.06	8.5	8.54	17.73	19.04	6.44	18.98	19.43	16.28	24.75	19.87	24.5	13.45
TNFRSF19	ENSGALT00000027657		Endogenous	151.56	261.58	232.05	187.97	333.79	460.15	377.05	364.13	401.47	133.42	667.18	507.61	394.24	317.42	108.01	376.14	176.78	252.23	280.22	423.3	338.9	269.48	225.1	344.84
TPI1	ENSGALT00000023442		Endogenous	2145.95	2131.18	2132	1748.47	2092.23	2006.08	1944.09	1897.13	2413.17	1991.4	1922.56	2456.99	1985.01	1865.4	1449.22	2147.32	2227.19	1951.83	1908.33	2097.34	1984.99	1680.21	2635.37	1936.97
TRIM59	ENSGALT00000039192		Endogenous	771.72	702.74	635.69	710.93	630.28	674.74	667.99	747.38	682.6	693.01	691.21	695.29	690.71	650.51	646.43	671.33	744.85	749.45	760.88	590.89	669.19	583.67	589.55	442.67
TTC9	ENSGALT00000028355		Endogenous	462.1	221.4	249.83	238.22	191.14	214.59	207.96	298.08	107.2	249.92	201.41	294.33	225.28	118.14	153.14	235.2	446.54	311.89	220.9	304.55	235.62	314.19	131.69	130.84
TTPA	ENSGALT00000024999	DE	Endogenous	40.91	49.2	78.24	86.54	74.59	51.25	80.87	47.8	28.44	33.85	115.58	244.21	58.45	86.12	106.39	211.4	246.75	41.59	54.2	99.6	394.85	74.51	36.75	48.91
TTR	ENSGALT00000024434	DE	Endogenous	56.72	62.32	164.48	156.33	148.25	29.89	890.65	21.73	39.38	578.5	51.5	3192.81	25.5	582.89	1947.34	3975.63	5924.75	206.12	104.31	971.1	2790.82	136.6	139.35	72.15
USH1C	ENSGALT00000009990	NOTEST	Endogenous	8.37	4.92	13.34	7.44	13.99	2.14	3.15	6.08	3.28	10.95	9.16	12.8	11.69	7.12	4.84	13.33	11.97	5.42	22.5	12.45	17.21	9.93	6.13	7.34
UTS2R	ENSGALT00000002482	NOTEST	Endogenous	3.72	4.92	2.67	4.65	10.26	2.14	5.25	6.08	4.38	2.99	2.29	5.33	8.5	4.27	6.45	16.19	16.57	1	13.29	13.41	7.53	4.97	6.13	2.45
VAT1L	ENSGALT00000021603	NOTEST	Endogenous	30.68	19.68	40.9	34.43	30.77	45.91	16.8	39.11	49.23	33.85	32.04	33.06	29.75	38.43	29.02	17.14	32.22	18.08	35.79	29.69	24.75	16.14	26.03	34.24
WDR92	ENSGALT00000039435		Endogenous	422.12	420.66	420.53	471.78	402.78	440.93	422.22	496.23	423.34	426.16	433.72	494.81	427.18	437.7	353.04	387.56	360.92	391.45	420.32	336.15	402.38	343.99	372.11	324.05
WISP2	ENSGALT00000006604		Endogenous	36.26	20.5	36.45	40.01	25.17	18.15	34.66	47.8	53.6	19.91	26.32	39.46	35.07	41.99	32.24	28.57	30.38	37.97	19.43	24.9	21.52	37.26	32.16	18.34
XKRX	ENSGALT00000010722	DE	Endogenous	69.73	68.88	152.03	41.87	173.42	86.48	72.47	41.71	59.07	35.85	108.72	84.25	132.83	74.02	77.38	138.08	74.58	64.19	102.27	104.39	89.3	58.37	94.94	202.99
ZNF650	ENSGALT00000015660		Endogenous	734.53	710.94	777.05	643.93	695.55	874.39	873.84	809.95	403.65	644.22	839.98	957.63	517.5	717.41	718.97	721.8	644.49	612.04	759.85	675.17	1014.55	733.93	499.2	759.38
DHX8	ENSGALT00000001801		Housekeeping	633.19	549.4	542.34	555.53	509.07	573.32	560.86	590.95	538.21	482.91	498.95	611.05	490.94	545.17	365.93	517.07	475.08	524.35	567.59	495.13	593.88	438.37	496.14	419.43
F1NKN8_CHICK	ENSGALT00000000380		Housekeeping	532.77	516.6	609.02	461.54	537.98	462.29	588.16	554.45	386.15	557.59	595.08	596.12	414.43	539.48	251.48	539.92	530.33	496.32	554.29	536.31	512.12	588.63	451.73	549.05
F1NZG6_CHICK	ENSGALT00000003926		Housekeeping	206.41	182.86	148.48	182.38	142.65	176.16	194.3	188.58	152.05	188.19	167.08	196.22	154.08	193.59	236.97	217.11	265.16	202.51	196.36	181.96	257.13	170.13	169.97	127.17
FAM120A	ENSGALT00000008313	Reference	Housekeeping	2519.73	2464.1	2530.31	2742.27	2345.84	2553.78	2437.73	2829.62	2394.57	2693.36	2326.53	2543.37	2365.43	2624.8	2353.57	2273.01	2454.6	2414.7	2583.3	2075.31	2281.93	2067.67	1976.91	2213.33
FNTA	ENSGALT00000024838	Reference	Housekeeping	840.53	948.74	873.96	867.25	989.24	896.81	839.18	924.67	816.06	917.04	961.28	1067.47	866.05	832.7	475.55	833.22	827.71	874.21	818.15	877.24	874.69	892.89	643.15	782.61
GDI2	ENSGALT00000013282	Reference	Housekeeping	3669.87	3617.01	4212.43	3902.64	3764.9	3944.91	3700.18	3875.08	4373.46	3861.32	3900.06	3967.01	3162.41	3663.9	3806.01	3790.89	3725.18	4145.04	3940.4	3798.2	3623.54	4114.23	4511.22	3502.2
HMG1	ENSGALT00000027593	Reference	Housekeeping	3059	2925.75	2660.11	2782.29	2447.46	2812.15	2979.68	2488.95	2634.14	2398.64	2333.4	2846.23	2838.31	2904.5	3614.18	2516.79	2960.07	2602.74	2924.87	2581.93	2856.45	2754.41	2379.64	2468.9
HPRT1	ENSGALT00000009843		Housekeeping	564.38	603.52	613.46	763.97	593.92	589.33	664.84	623.98	558.99	908.08	484.07	675.03	663.09	567.24	441.7	519.93	692.37	619.27	675.99	605.26	579.9	633.34	471.64	545.38
MARK3	ENSGALT00000018759		Housekeeping	1504.4	1581.78	1711.47	1445.11	1572.9	1589.71	1411.59	1686.82	1517.26	1560.26	1579.25	1800.09	1123.21	1587.12	1044.6	1289.34	1520.09	1375.95	1355.06	1321.61	1431.99	1259.23	1018.32	1330.44
NAA30	ENSGALT00000019761	Reference	Housekeeping	553.22	550.22	523.66	559.25	527.72	534.88	577.66	584.87	467.1	548.63	559.6	559.86	492	562.25	351.42	497.07	563.47	574.07	547.14	485.55	570.21	515.37	427.23	492.8
Q5ZII1_CHICK	ENSGALT00000012495	Reference	Housekeeping	17556.3	14937.9	16139.4	16947.8	13825.1	15008.8	14908.9	15857.5	17624	16533.6	13963.8	17415.4	14978.9	16151.6	14566.3	15535	17050.6	16957.1	13163	13739	14762.1	15874.5	17983.6	12510.8
SDF4	ENSGALT00000002907		Housekeeping	1624.34	1689.2	1771.92	1983.89	1646.56	1914.27	1673.12	1717.24	1574.14	1484.59	2019.84	1835.28	1563.14	1654.02	975.28	1511.22	1326.74	1651.69	1579.02	1621.37	1763.36	1577.14	1249.54	1471.07
NEG_A			Negative	6	10	14	6	11	11	2	9	5	10	7	9	5	8	2	11	12	4	8	10	5	7	4	6
NEG_B			Negative	6	4	5	8	7	9	4	9	6	5	8	2	7	11	3	6	10	5	4	9	5	8	6	4
NEG_C			Negative	5	8	2	6	8	8	6	7	6	7	6	3	9	1	3	6	6	1	9	6	8	7	6	7
NEG_D			Negative	7	6	10	7	4	4	3	5	3	5	7	4	8	10	2	3	5	5	5	4	3	8	4	4
NEG_E			Negative	7	14	10	6	8	6	15	11	11	7	9	7	11	7	2	9	9	11	16	11	11	8	9	8
NEG_F			Negative	13	17	11	22	15	21	13	23	13	17	11	15	10	19	5	16	10	21	13	16	12	9	19	6
NEG_G			Negative	10	6	1	6	7	1	4	3	4	11	8	8	2	8	2	7	4	2	3	4	2	7	2	1
NEG_H			Negative	6	8	6	6	6	3	4	10	5	10	3	15	3	2	2	3	5	6	8	3	2	7	6	2
POS_A			Positive	29696	31235	32231	32016	30890	28094	26929	31244	29081	29790	24913	24449	30009	34687	35838	32823	31162	28505	33534	33247	30637	33277	32070	21887
POS_B			Positive	8758	10119	11076	10591	10221	9531	8083	10889	10416	9678	8736	8670	7778	10987	11393	10075	9496	8870	9757	10652	9842	9926	9977	6917
POS_C			Positive	2415	2707	2940	2848	2764	2536	2250	2910	2722	2567	2206	2325	2265	2775	2987	2563	2494	2323	2529	2750	2515	2640	2624	1798
POS_D			Positive	667	734	763	706	705	633	531	731	750	713	568	559	647	741	856	725	650	571	670	761	670	701	643	491
POS_E			Positive	103	124	129	128	120	124	88	130	130	137	98	104	112	146	149	138	123	128	144	134	99	141	155	83
POS_F			Positive	43	50	54	46	50	50	45	55	45	48	49	43	47	58	43	63	50	38	50	36	53	56	48	34

## Sheet: Fold Change
Ensembl Transcript ID	HFE_Gene Count	LFE_Gene Count	FC_Gene Count	HFE_FPKM	LFE_FPKM	FC_FPKM	log2(FC_Gene Count)	log2(FC_FPKM)
ENSGALT00000040528	251.284	327.214	1.30217	11.2135	17.5595	1.56593	0.380915	0.647015
ENSGALT00000022178	2711.86	3237.91	1.19398	165.741	212.491	1.28207	0.255776	0.358471
ENSGALT00000005445	29.8283	35.01	1.17372	1.13768	1.13335	0.996194	0.231084	-0.00550136
ENSGALT00000019054	5656.32	21699.2	3.83628	1.82544	17.8967	9.80405	1.93971	3.29338
ENSGALT00000015849	12.6758	13.3208	1.05088	0.572208	0.690081	1.206	0.0716037	0.270226
ENSGALT00000002915	45.6625	83.5367	1.82944	3.48406	7.66001	2.19859	0.8714	1.13658
ENSGALT00000036419	760.898	614.086	0.807054	35.7009	29.2001	0.817909	-0.309263	-0.289987
ENSGALT00000012192	70.7775	81.7517	1.15505	0.430412	0.693374	1.61095	0.207957	0.687915
ENSGALT00000044858	540.077	593.951	1.09975	43.3168	45.3585	1.04713	0.137177	0.0664463
ENSGALT00000011524	30977.9	22160	0.715347	5761.03	3539.72	0.614425	-0.483285	-0.702692
ENSGALT00000011516	45.1467	151.717	3.36053	0.613448	2.86277	4.66669	1.74869	2.2224
ENSGALT00000005616	570.376	527.072	0.924079	10.5883	9.26331	0.874863	-0.113911	-0.192871
ENSGALT00000010400	79.7742	84.8908	1.06414	2.57182	2.68613	1.04445	0.0896871	0.0627395
ENSGALT00000025580	75.6775	108.382	1.43215	2.87332	4.05861	1.41252	0.518184	0.498267
ENSGALT00000012849	49.3875	64.1358	1.29862	1.60516	1.9601	1.22112	0.376985	0.28821
ENSGALT00000003855	22124.3	13017.3	0.588374	1257.84	480.009	0.381614	-0.765196	-1.38982
ENSGALT00000043309	252.268	226.839	0.899198	7.27269	6.65057	0.914458	-0.153289	-0.129011
ENSGALT00000010917	1277.74	1543.43	1.20794	127.722	96.1431	0.752753	0.272547	-0.409752
ENSGALT00000043390	43.6508	43.5325	0.997289	80.7896	85.2643	1.05539	-0.00391632	0.0777722
ENSGALT00000044915	47.1758	31.77	0.673438	7.6142	6.21066	0.815668	-0.570383	-0.293946
ENSGALT00000001441	243.765	224.305	0.920169	13.4944	12.8631	0.953218	-0.120029	-0.0691225
ENSGALT00000045767	863.854	878.198	1.0166	42.5253	35.6501	0.838327	0.023759	-0.254415
ENSGALT00000042927	5035.28	4969.56	0.986949	296.753	311.955	1.05123	-0.0189529	0.0720753
ENSGALT00000008605	195.035	160.377	0.822301	40.9736	33.8522	0.826195	-0.282261	-0.275445
ENSGALT00000002011	80.4392	128.768	1.60081	3.56208	7.75325	2.17661	0.678798	1.12208
ENSGALT00000023659	3952.25	3957.83	1.00141	91.3329	98.1823	1.07499	0.00203422	0.104328
ENSGALT00000001450	130.359	187.222	1.4362	9.53282	9.91634	1.04023	0.522255	0.0569047
ENSGALT00000037877	507.655	400.431	0.788785	22.3224	16.7747	0.751474	-0.342295	-0.412205
ENSGALT00000013006	626.762	599.038	0.955766	51.0418	49.8746	0.977132	-0.0652706	-0.0333739
ENSGALT00000018029	6.57417	4.905	0.746102	1.65194	1.43362	0.86784	-0.422555	-0.204499
ENSGALT00000044681	144.923	178.053	1.2286	13.7437	18.4392	1.34165	0.297013	0.424006
ENSGALT00000005192	7387.28	4858.46	0.657679	487.122	288.764	0.592796	-0.604544	-0.754392
ENSGALT00000042814	3247.55	2796.65	0.861159	57.8728	54.0691	0.934275	-0.215648	-0.0980811
ENSGALT00000018417	3784.26	2295.96	0.606713	97.9807	55.5209	0.566651	-0.720913	-0.819467
ENSGALT00000017366	209.629	164.749	0.785908	5.309	4.54343	0.855798	-0.347568	-0.224658
ENSGALT00000014840	2005.18	5429.17	2.70757	96.3921	297.531	3.08667	1.437	1.62605
ENSGALT00000007172	14.5667	14.1017	0.968078	0.541373	0.692676	1.27948	-0.0468051	0.355558
ENSGALT00000015699	5.5575	7.77833	1.39961	0.223352	0.595722	2.66719	0.485025	1.41532
ENSGALT00000042669	11.9833	11.41	0.952156	1.58069	3.62162	2.29116	-0.0707305	1.19608
ENSGALT00000043615	63.225	36.9467	0.584368	1.94688	1.09123	0.560502	-0.775051	-0.835209
ENSGALT00000043287	88.5283	108.267	1.22297	2.5214	3.45809	1.3715	0.290389	0.45575
ENSGALT00000025686	62.89	257.322	4.09161	0.183273	2.14502	11.704	2.03267	3.54892
ENSGALT00000026397	77.1967	32.2342	0.417559	3.15438	1.28247	0.406568	-1.25995	-1.29843
ENSGALT00000044395	280.423	221.032	0.78821	3.79822	3.39407	0.893595	-0.343348	-0.162307
ENSGALT00000015077	365.818	1549.52	4.23577	0.334961	3.55101	10.6013	2.08262	3.40616
ENSGALT00000011880	122.635	82.7767	0.674984	5.67062	3.71168	0.654546	-0.567075	-0.611434
ENSGALT00000023995	134.473	127.571	0.94867	9.73795	8.6317	0.886398	-0.0760216	-0.173973
ENSGALT00000015079	372.672	1439.34	3.86222	0.373776	2.53991	6.79527	1.94943	2.76453
ENSGALT00000009988	10735.4	11074	1.03154	529.665	561.753	1.06058	0.0447931	0.0848557
ENSGALT00000026897	26.2517	108.779	4.14371	0.460628	3.2962	7.15588	2.05092	2.83913
ENSGALT00000031541	29.2117	28.5942	0.978861	0.997336	0.640627	0.642338	-0.0308238	-0.638595
ENSGALT00000036718	30.9767	87.3033	2.81836	2.45985	9.99834	4.06461	1.49485	2.02312
ENSGALT00000023323	10996.2	10154.9	0.923492	829.591	845.019	1.0186	-0.114828	0.0265835
ENSGALT00000023973	2470.34	2174.62	0.88029	76.0622	69.7325	0.916783	-0.183949	-0.125348
ENSGALT00000016730	441.707	418.758	0.948044	12.8958	12.5626	0.974162	-0.0769734	-0.0377662
ENSGALT00000009820	5.86917	6.85917	1.16868	1.52877	3.60739	2.35967	0.224878	1.23858
ENSGALT00000025530	2607.8	4740.79	1.81793	82.0064	162.699	1.98398	0.862297	0.988397
ENSGALT00000037467	9.83833	19.1542	1.94689	7.03684	15.7733	2.24153	0.961172	1.16448
ENSGALT00000039811	22.73	34.0083	1.49619	2.47404	4.60296	1.8605	0.581291	0.895693
ENSGALT00000038637	1741.41	1237.23	0.710473	52.7442	43.6823	0.828192	-0.493149	-0.271964
ENSGALT00000022493	24.5475	41.43	1.68775	0.506315	1.46603	2.89549	0.7551	1.53381
ENSGALT00000028082	1544.23	2105.07	1.36319	56.603	79.7403	1.40876	0.446982	0.494431
ENSGALT00000010256	6.86583	7.1225	1.03738	0.402368	1.32512	3.2933	0.0529489	1.71954
ENSGALT00000016589	64.8033	140.17	2.16301	0.605669	1.29745	2.14218	1.11304	1.09908
ENSGALT00000010352	31.9208	43.9617	1.37721	0.490925	0.530883	1.08139	0.461748	0.112891
ENSGALT00000036239	197.269	247.074	1.25247	60.6891	53.8326	0.887023	0.324779	-0.172957
ENSGALT00000037300	730.737	707.194	0.967783	23.8746	24.6229	1.03134	-0.0472452	0.0445241
ENSGALT00000004272	71.3633	45.8067	0.64188	3.93629	2.6157	0.664509	-0.639625	-0.589639
ENSGALT00000010872	53.7042	44.19	0.822841	2.21172	1.0332	0.467148	-0.281314	-1.09805
ENSGALT00000001061	87.2633	97.5167	1.1175	3.33088	2.72532	0.818198	0.160273	-0.289478
ENSGALT00000037774	37696.2	50376.2	1.33637	825.648	1186.08	1.43654	0.418323	0.522603
ENSGALT00000040409	85.0025	121.518	1.42959	4.54392	4.76233	1.04807	0.515597	0.0677302
ENSGALT00000017478	53.2242	54.8383	1.03033	2.01353	2.86461	1.42268	0.0431033	0.508612
ENSGALT00000003585	331.088	305.026	0.921282	10.3008	10.1627	0.986593	-0.118285	-0.0194726
ENSGALT00000009597	49.9225	48.8092	0.977699	3.91422	3.02568	0.772997	-0.0325381	-0.371465
ENSGALT00000029098	36118.4	42469.3	1.17583	2599.41	3015.03	1.15989	0.233684	0.213988
ENSGALT00000029086	34663.8	38787.1	1.11895	3147.98	3646.39	1.15833	0.162148	0.212042
ENSGALT00000036295	1887.62	1439.6	0.76265	157.896	113.017	0.715769	-0.390907	-0.482435
ENSGALT00000035146	1598.33	1559.9	0.975957	124.66	119.411	0.957893	-0.0351111	-0.0620629
ENSGALT00000007538	317.281	336.331	1.06004	10.3267	12.7753	1.23711	0.0841207	0.306978
ENSGALT00000040522	247.567	238.817	0.964659	4.23472	3.80067	0.897502	-0.0519085	-0.156013
ENSGALT00000012703	47.3992	46.9475	0.990471	7.02096	8.60768	1.226	-0.0138134	0.293956
ENSGALT00000025959	642.149	665.805	1.03684	17.3977	19.0728	1.09628	0.0521912	0.13262
ENSGALT00000020679	81.5767	40.54	0.496956	5.60404	1.97066	0.35165	-1.00881	-1.50779
ENSGALT00000045141	188.698	432.202	2.29044	6.99607	16.0253	2.29061	1.19562	1.19573
ENSGALT00000044962	9.685	10.6725	1.10196	2.31083	2.96989	1.2852	0.140074	0.361998
ENSGALT00000039466	731.328	834.037	1.14044	167.724	192.363	1.1469	0.189592	0.197742
ENSGALT00000004729	103.71	286.708	2.76452	2.36358	3.72215	1.57479	1.46703	0.655162
ENSGALT00000007663	352.124	374.315	1.06302	20.5217	21.5904	1.05208	0.0881686	0.0732397
ENSGALT00000014844	1532.03	6390.38	4.17119	0.306444	3.62417	11.8265	2.06046	3.56396
ENSGALT00000009875	51.2167	56.4375	1.10194	1.96947	2.14749	1.09039	0.140041	0.124844
ENSGALT00000001892	297.807	295.091	0.990881	4.79715	5.11959	1.06721	-0.0132169	0.0938507
ENSGALT00000008218	62.72	45.0842	0.718816	1.37079	0.954462	0.696286	-0.476305	-0.522248
ENSGALT00000031979	17.1125	23.6158	1.38003	1.94381	2.4989	1.28557	0.464704	0.362406
ENSGALT00000045711	19.2808	19.9967	1.03713	0.593432	0.886264	1.49346	0.0525921	0.578654
ENSGALT00000041125	2016.07	1762.32	0.874134	44.8861	42.2968	0.942314	-0.194074	-0.0857202
ENSGALT00000025009	113.818	90.4192	0.794417	0.699359	0.574601	0.821611	-0.332032	-0.283473
ENSGALT00000008479	281.142	253.724	0.902475	10.6096	10.6737	1.00604	-0.148041	0.0086901
ENSGALT00000004139	513.009	525.832	1.02499	14.1097	16.2404	1.15101	0.0356164	0.2029
ENSGALT00000009221	18770.1	40765.9	2.17186	351.327	912.205	2.59646	1.11893	1.37654
ENSGALT00000007042	345.866	302.065	0.873359	3.39456	3.1696	0.933729	-0.195353	-0.0989238
ENSGALT00000004163	43.6958	33.6067	0.769105	5.09773	3.86331	0.757849	-0.378748	-0.400018
ENSGALT00000027432	376.092	379.931	1.01021	20.0648	20.5371	1.02354	0.0146493	0.0335657
ENSGALT00000002094	560.776	507.26	0.904568	23.5517	21.6341	0.918579	-0.144699	-0.122524
ENSGALT00000045656	7914.29	7079.32	0.894499	97.1144	84.8532	0.873745	-0.160848	-0.194716
ENSGALT00000017775	44.5867	96.4575	2.16337	10.196	32.0384	3.14225	1.11328	1.6518
ENSGALT00000020177	31.305	35.6425	1.13856	0.657756	0.877431	1.33398	0.187205	0.415733
ENSGALT00000025949	705.403	737.069	1.04489	41.0764	46.5067	1.1322	0.0633533	0.179129
ENSGALT00000017236	363.403	328.826	0.904851	6.08877	6.44045	1.05776	-0.144248	0.0810107
ENSGALT00000037707	1338.37	1255.87	0.938358	120.871	116.91	0.96723	-0.0917889	-0.0480698
ENSGALT00000019398	126.395	100.297	0.793518	5.23482	4.68991	0.895907	-0.333666	-0.15858
ENSGALT00000034972	75.0083	138.657	1.84855	5.7438	13.3951	2.3321	0.886394	1.22163
ENSGALT00000015034	732.738	569.987	0.777886	28.6695	23.3026	0.812801	-0.36237	-0.299026
ENSGALT00000038924	292.578	247.795	0.846936	7.71575	6.34758	0.822678	-0.239676	-0.2816
ENSGALT00000011333	809.487	690.086	0.852498	26.6736	21.8432	0.818907	-0.230232	-0.288228
ENSGALT00000015302	100.508	88.0492	0.876038	5.09112	4.79324	0.94149	-0.190934	-0.0869819
ENSGALT00000043787	321.762	325.026	1.01014	5.86195	6.15001	1.04914	0.0145582	0.0692081
ENSGALT00000027657	306.577	325.475	1.06164	7.48634	8.75068	1.16889	0.0862988	0.225135
ENSGALT00000023442	2070.01	1992.53	0.962569	207.339	209.934	1.01252	-0.0550381	0.0179443
ENSGALT00000039192	693.288	647.854	0.934466	23.6133	21.8057	0.92345	-0.0977864	-0.114894
ENSGALT00000028355	244.394	235.952	0.965459	9.685	9.77937	1.00974	-0.0507134	0.0139895
ENSGALT00000024999	70.1267	129.123	1.84129	1.28686	2.33992	1.81832	0.880715	0.862604
ENSGALT00000024434	394.038	1461.72	3.7096	3.21169	13.5	4.20339	1.89126	2.07155
ENSGALT00000039435	427.953	391.391	0.914564	10.1961	9.7104	0.952364	-0.128844	-0.0704148
ENSGALT00000006604	35.3825	27.7942	0.785534	5.10171	3.05703	0.599217	-0.348254	-0.73885
ENSGALT00000010722	70.4817	113.503	1.6104	6.65565	12.003	1.80343	0.687415	0.850744
ENSGALT00000015660	704.788	740.208	1.05026	10.4594	12.0735	1.15432	0.070743	0.207044
ENSGALT00000001801	551.939	495.966	0.898588	10.5723	10.6418	1.00657	-0.154269	0.00945293
ENSGALT00000000380	511.697	518.456	1.01321	36.926	41.1522	1.11445	0.0189299	0.156333
ENSGALT00000003926	184.768	190.023	1.02844	5.39698	5.19742	0.963024	0.0404591	-0.0543567
ENSGALT00000008313	2476.24	2362.58	0.954101	73.6723	69.8678	0.948359	-0.0677856	-0.0764946
ENSGALT00000024838	868.553	843.148	0.97075	21.006	22.0723	1.05076	-0.042828	0.0714355
ENSGALT00000013282	3977.06	3737.28	0.939707	100.993	98.8319	0.978601	-0.0897165	-0.0312066
ENSGALT00000027593	2759.56	2721.33	0.986147	167.785	161.842	0.96458	-0.0201259	-0.0520277
ENSGALT00000009843	612.223	609.333	0.99528	27.4403	27.8805	1.01604	-0.00682637	0.0229602
ENSGALT00000018759	1476.74	1408.06	0.953495	24.625	25.1975	1.02325	-0.068702	0.0331569
ENSGALT00000019761	536.288	515.816	0.961826	15.8075	16.13	1.0204	-0.0561528	0.0291372
ENSGALT00000012495	16289.8	14876.1	0.913218	892.158	848.053	0.950564	-0.130969	-0.0731448
ENSGALT00000002907	1670.81	1569.02	0.939074	69.6441	69.2487	0.994323	-0.0906898	-0.00821415
