# Supplementary material for: RNA-Seq Analysis of Abdominal Fat Reveals Differences between Modern Commercial Broiler Chickens with High and Low Feed Efficiencies
Source: PLoS One. 2015 Aug 21;10(8):e0135810. doi: 10.1371/journal.pone.0135810 (PMC4546421; doi:10.1371/journal.pone.0135810)
Supplement: S3 Table — (XLSX) [file pone.0135810.s005.xlsx]

## Sheet: Sheet1
	WG	BW(29)	BW(46)	FC	Fat%	FCR	RFC
WG
BW(29)	0.2392
BW(46)	0.8131	0.6666
FC	0.8509	0.3946	0.7819
Fat%	-0.0102	0.0168	0.0041	0.1861
FCR	-0.5429	0.178	-0.2952	-0.026	0.3103
RFC	-0.0007	-0.0002	0.0035	0.4698	0.4022	0.7421
