# Supplementary material for: RNA-Seq Analysis of Abdominal Fat Reveals Differences between Modern Commercial Broiler Chickens with High and Low Feed Efficiencies
Source: PLoS One. 2015 Aug 21;10(8):e0135810. doi: 10.1371/journal.pone.0135810 (PMC4546421; doi:10.1371/journal.pone.0135810)
Supplement: S4 Table — (XLSX) [file pone.0135810.s006.xlsx]

## Sheet: Sheet1
	LFE07	LFE01	LFE02	LFE08	LFE09	LFE10	LFE03	LFE04	LFE11	LFE12	LFE05	LFE06
LFE07		0.9535	0.9099	0.9494	0.9437	0.8437	0.9414	0.938	0.93	0.9593	0.9535	0.9367
LFE01	0.9535		0.953	0.9802	0.9739	0.831	0.9595	0.9653	0.9451	0.9653	0.9589	0.9573
LFE02	0.9099	0.953		0.9449	0.9539	0.8404	0.9545	0.9215	0.9227	0.9291	0.9375	0.9609
LFE08	0.9494	0.9802	0.9449		0.97	0.8309	0.961	0.9646	0.9176	0.9664	0.9801	0.9467
LFE09	0.9437	0.9739	0.9539	0.97		0.8589	0.9383	0.9633	0.9513	0.961	0.9496	0.9703
LFE10	0.8437	0.831	0.8404	0.8309	0.8589		0.816	0.867	0.8615	0.8636	0.8454	0.8687
LFE03	0.9414	0.9595	0.9545	0.961	0.9383	0.816		0.9436	0.8863	0.9176	0.9711	0.9397
LFE04	0.938	0.9653	0.9215	0.9646	0.9633	0.867	0.9436		0.9196	0.9498	0.9611	0.9459
LFE11	0.93	0.9451	0.9227	0.9176	0.9513	0.8615	0.8863	0.9196		0.9561	0.899	0.9702
LFE12	0.9593	0.9653	0.9291	0.9664	0.961	0.8636	0.9176	0.9498	0.9561		0.951	0.9612
LFE05	0.9535	0.9589	0.9375	0.9801	0.9496	0.8454	0.9711	0.9611	0.899	0.951		0.9422
LFE06	0.9367	0.9573	0.9609	0.9467	0.9703	0.8687	0.9397	0.9459	0.9702	0.9612	0.9422
Average	0.9326	0.9494	0.9298	0.9465	0.9486	0.8479	0.9299	0.94	0.9236	0.9437	0.9409	0.9454
	HFE07	HFE01	HFE02	HFE03	HFE04	HFE08	HFE09	HFE10	HFE05	HFE06
HFE07		0.9228	0.9626	0.9497	0.9663	0.8915	0.9222	0.934	0.9461	0.9331
HFE01	0.9228		0.9601	0.9522	0.935	0.8886	0.9603	0.9254	0.948	0.9241
HFE02	0.9626	0.9601		0.966	0.973	0.9284	0.9647	0.9478	0.9603	0.9579
HFE03	0.9497	0.9522	0.966		0.9769	0.9258	0.9324	0.9441	0.9809	0.9551
HFE04	0.9663	0.935	0.973	0.9769		0.9123	0.924	0.9292	0.9861	0.9326
HFE08	0.8915	0.8886	0.9284	0.9258	0.9123		0.9228	0.93	0.8938	0.9466
HFE09	0.9222	0.9603	0.9647	0.9324	0.924	0.9228		0.9367	0.9244	0.9341
HFE10	0.934	0.9254	0.9478	0.9441	0.9292	0.93	0.9367		0.9157	0.9718
HFE05	0.9461	0.948	0.9603	0.9809	0.9861	0.8938	0.9244	0.9157		0.9209
HFE06	0.9331	0.9241	0.9579	0.9551	0.9326	0.9466	0.9341	0.9718	0.9209
Average	0.936478	0.935167	0.957867	0.953678	0.948378	0.915533	0.935733	0.937189	0.9418	0.9418
