# Supplementary material for: RNA-Seq Analysis of Abdominal Fat Reveals Differences between Modern Commercial Broiler Chickens with High and Low Feed Efficiencies
Source: PLoS One. 2015 Aug 21;10(8):e0135810. doi: 10.1371/journal.pone.0135810 (PMC4546421; doi:10.1371/journal.pone.0135810)
Supplement: S5 Table — (XLSX) [file pone.0135810.s007.xlsx]

## Sheet: Table S5
Gene_id	Gene Name	Locus	Mean_FPKM_HFE	Mean_FPKM_LFE	Log2(Fold_change)	Test_stat	p_value	q_value	Fold Change
ENSGALG00000002614	-	AADN03010643.1:2938-4359	9.19009	2.73626	-1.74787	-2.14456	5e-05	0.00405069	-3.35862
ENSGALG00000012670	NRSN1	2:58022131-58024847	5.60404	1.97066	-1.50779	-2.18113	5e-05	0.00405069	-2.84374
ENSGALG00000023622	AVD	Z:9023590-9024768	1257.84	480.009	-1.38981	-2.77216	5e-05	0.00405069	-2.62044
ENSGALG00000016364	FAM150B	3:91537817-91550506	3.15438	1.28247	-1.29843	-1.41447	0.0004	0.0221642	-2.45961
ENSGALG00000003212	TSPO2	26:4636546-4641634	4.99084	2.30126	-1.11686	-1.55643	5e-05	0.00405069	-2.16874
ENSGALG00000019325	-	1:49029411-49037608	11.1135	5.16529	-1.10539	-1.80723	5e-05	0.00405069	-2.15157
ENSGALG00000029151	ISLR2	10:2104513-2106613	9.20482	4.32585	-1.08941	-1.9505	5e-05	0.00405069	-2.12787
ENSGALG00000026075	AMER3	9:2036681-2039627	1.84742	0.921515	-1.00343	-1.25116	0.0003	0.0176205	-2.00476
ENSGALG00000001417	CYP11A1	10:2056282-2084749	1.94419	0.982854	-0.984121	-1.19333	0.0004	0.0221642	-1.97811
ENSGALG00000015166	GCNT1	Z:37221305-37222586	5.06363	2.68755	-0.913882	-1.26137	0.00105	0.0458526	-1.88411
ENSGALG00000019552	SERPINB2	2:67753129-67763712	3.1521	1.72103	-0.87304	-1.22427	0.00035	0.0201542	-1.83152
ENSGALG00000028016	-	1:49022099-49029093	1.95235	1.06693	-0.871742	-1.20757	0.0002	0.0126995	-1.82987
ENSGALG00000011663	FNDC1	3:45071688-45111718	298.478	164.4	-0.860414	-1.51366	5e-05	0.00405069	-1.81556
ENSGALG00000011288	DACT2	3:41160296-41172875	97.9807	55.5209	-0.819467	-2.07715	5e-05	0.00405069	-1.76475
ENSGALG00000009042	ISM1	3:12067878-12108397	5.09992	2.91855	-0.805225	-1.39157	5e-05	0.00405069	-1.74742
ENSGALG00000000839	WNT11	1:193074479-193100754	7.26131	4.17291	-0.799178	-1.15663	0.0002	0.0126995	-1.74011
ENSGALG00000011604	SLC4A4	4:49571258-49794271	2.66242	1.53113	-0.798143	-1.45302	5e-05	0.00405069	-1.73886
ENSGALG00000028510	SIGLEC1	AADN03017184.1:1011-5624	62.0823	35.8196	-0.793435	-2.06996	5e-05	0.00405069	-1.7332
ENSGALG00000026246	GIF	5:484889-487031	103.857	60.1491	-0.787981	-1.85939	5e-05	0.00405069	-1.72666
ENSGALG00000013035	SBK2	2:78377185-78379177	13.8824	8.05366	-0.785545	-1.47574	0.00015	0.0100689	-1.72374
ENSGALG00000000182	-	16:16220-33713	272.155	158.253	-0.782198	-1.75981	5e-05	0.00405069	-1.71975
ENSGALG00000014233	FBLN1	1:70623969-70705990	84.4136	49.2347	-0.7778	-1.96581	5e-05	0.00405069	-1.71451
ENSGALG00000005797	COL20A1	20:9169384-9212722	44.8361	26.2134	-0.774355	-1.87262	5e-05	0.00405069	-1.71043
ENSGALG00000004386	SOX9	18:9067762-9073622	1.80441	1.06161	-0.765269	-1.12037	0.00055	0.0280907	-1.69969
ENSGALG00000028928	LCAT	11:1029317-1036713	8.8908	5.23837	-0.763194	-1.54692	5e-05	0.00405069	-1.69724
ENSGALG00000003283	COMP	28:3556436-3571233	487.122	288.764	-0.754391	-1.56296	5e-05	0.00405069	-1.68692
ENSGALG00000028352	CPN2	9:12392062-12394691	4.8822	2.89992	-0.751521	-1.25797	0.0005	0.0264572	-1.68357
ENSGALG00000000560	PI16	26:1580562-1587475	260.411	156.602	-0.733685	-1.95974	5e-05	0.00405069	-1.66288
ENSGALG00000004246	SLC6A4	19:6201883-6214012	20.5739	12.4239	-0.727695	-1.77989	5e-05	0.00405069	-1.65599
ENSGALG00000026153	FOXO6	23:1191629-1236092	15.0223	9.07832	-0.72661	-1.54338	5e-05	0.00405069	-1.65475
ENSGALG00000027765	-	2:19359571-19376473	22.2806	13.5437	-0.718174	-1.71332	5e-05	0.00405069	-1.6451
ENSGALG00000012531	-	AADN03018760.1:359-10879	16.1018	9.81892	-0.713586	-1.63846	5e-05	0.00405069	-1.63988
ENSGALG00000016867	ITGBL1	1:142614260-142752083	10.2701	6.29578	-0.705993	-1.38262	5e-05	0.00405069	-1.63127
ENSGALG00000014150	-	JH375515.1:11674-21757	128.946	79.0502	-0.70593	-1.63073	5e-05	0.00405069	-1.6312
ENSGALG00000015575	HTRA3	4:80438629-80461899	205.611	126.225	-0.703925	-1.64157	5e-05	0.00405069	-1.62893
ENSGALG00000013001	CTNND2	2:77784557-78033401	3.01793	1.85296	-0.703729	-1.28541	5e-05	0.00405069	-1.62871
ENSGALG00000007114	APOA1	24:5106237-5107725	5761.03	3539.72	-0.702689	-1.20666	0.0012	0.0492881	-1.62754
ENSGALG00000016035	GFRA4	4:88844983-88914622	6.74703	4.15207	-0.700423	-1.31826	5e-05	0.00405069	-1.62498
ENSGALG00000021395	ABCA3	18:8206966-8226132	50.5076	31.1146	-0.69891	-1.67886	5e-05	0.00405069	-1.62328
ENSGALG00000007911	CHL1	12:17219614-17297334	2.15835	1.33565	-0.692382	-1.17093	0.0002	0.0126995	-1.61595
ENSGALG00000001716	C15ORF59	10:1773417-1780302	7.12528	4.41127	-0.69175	-1.18091	0.0012	0.0492881	-1.61524
ENSGALG00000027427	-	3:72554066-72555128	44.9939	27.9204	-0.688413	-1.38496	0.0004	0.0221642	-1.61151
ENSGALG00000016954	RGCC	1:165264941-165276995	69.8918	43.5108	-0.68375	-1.85367	5e-05	0.00405069	-1.60631
ENSGALG00000015147	ALDH1A1	Z:35753340-35806349	10.4333	6.51185	-0.680049	-1.57243	5e-05	0.00405069	-1.60219
ENSGALG00000008509	SEMA3E	1:9325095-9459193	3.91132	2.47265	-0.661597	-1.29095	5e-05	0.00405069	-1.58183
ENSGALG00000000899	PSD2	13:640009-686154	5.1362	3.24776	-0.661256	-1.41683	5e-05	0.00405069	-1.58146
ENSGALG00000011449	-	5:50069527-50119038	20.7014	13.123	-0.657631	-1.5463	5e-05	0.00405069	-1.57749
ENSGALG00000007358	CILP	10:17290314-17300075	64.605	40.9751	-0.6569	-1.62002	5e-05	0.00405069	-1.57669
ENSGALG00000012802	F13A1	2:65105831-65167267	236.296	150.688	-0.649026	-1.17835	5e-05	0.00405069	-1.56811
ENSGALG00000015115	MAMDC2	Z:34741070-34806237	75.2242	48.1823	-0.642696	-1.54684	5e-05	0.00405069	-1.56124
ENSGALG00000026928	KLF4	Z:55526379-55531189	90.7108	58.1257	-0.642097	-1.58776	5e-05	0.00405069	-1.5606
ENSGALG00000015597	CPZ	4:80746267-80784359	15.4957	9.96075	-0.637546	-1.24306	0.0001	0.0071628	-1.55568
ENSGALG00000011509	C3D	AADN03022998.1:20-17720	37.2444	24.049	-0.631048	-1.44552	5e-05	0.00405069	-1.54869
ENSGALG00000026510	CLEC17A	JH375454.1:244-5080	49.7496	32.2147	-0.626967	-1.62016	5e-05	0.00405069	-1.54431
ENSGALG00000001071	ELN	19:785548-804855	200.619	130.084	-0.625013	-1.25443	0.0007	0.0338391	-1.54222
ENSGALG00000007543	PGO2	20:11503874-11517756	62.1267	40.3005	-0.624416	-1.75735	5e-05	0.00405069	-1.54159
ENSGALG00000027051	-	19:4812217-4813843	24.7367	16.0769	-0.621666	-1.33018	0.001	0.0443283	-1.53865
ENSGALG00000013414	PDLIM3	4:60671424-60692637	44.8998	29.1889	-0.621289	-1.6032	5e-05	0.00405069	-1.53825
ENSGALG00000014815	EMILIN2	2:100699720-100729685	193.877	126.166	-0.619824	-1.41096	5e-05	0.00405069	-1.53669
ENSGALG00000016927	KLF5	1:155257164-155276151	6.34458	4.13185	-0.618735	-1.20183	0.00025	0.0149074	-1.53553
ENSGALG00000005887	PXDNL	20:9382941-9424831	14.5984	9.53165	-0.615014	-1.54089	5e-05	0.00405069	-1.53157
ENSGALG00000027207	-	3:53787118-53797292	63.4631	41.5347	-0.611601	-1.60659	5e-05	0.00405069	-1.52795
ENSGALG00000005747	-	4:2414189-2415740	33.0634	21.8256	-0.599214	-1.55185	5e-05	0.00405069	-1.51489
ENSGALG00000026644	DBN1	13:9478587-9483755	36.6629	24.2875	-0.594107	-1.41725	5e-05	0.00405069	-1.50954
ENSGALG00000010258	LTBP2	5:37210587-37268314	17.5666	11.6397	-0.593778	-1.47642	5e-05	0.00405069	-1.50919
ENSGALG00000028357	-	2:19322415-19342085	16.6626	11.0568	-0.591685	-1.3804	5e-05	0.00405069	-1.50701
ENSGALG00000013760	GFPT2	13:13243832-13260270	74.6802	49.7399	-0.586323	-1.46778	5e-05	0.00405069	-1.50142
ENSGALG00000006793	NTRK3	10:12720631-12898276	5.52193	3.68446	-0.583717	-1.08251	0.00095	0.0429217	-1.49871
ENSGALG00000006563	SEMA3D	1:8177103-8318907	88.4317	59.0192	-0.583379	-1.4817	5e-05	0.00405069	-1.49835
ENSGALG00000010391	MMRN1	4:34906758-34949844	8.31806	5.56316	-0.580343	-1.28466	5e-05	0.00405069	-1.4952
ENSGALG00000008193	RELN	1:12865260-13129087	2.01844	1.35357	-0.576468	-1.10005	0.0005	0.0264572	-1.49119
ENSGALG00000004087	THSD4	10:5850093-6086027	19.8569	13.3403	-0.57385	-1.43903	5e-05	0.00405069	-1.48849
ENSGALG00000028536	MPEG1	5:16208865-16211779	76.7149	51.7658	-0.567507	-1.24146	0.00025	0.0149074	-1.48196
ENSGALG00000004596	AR	4:429899-473927	20.1377	13.6242	-0.563722	-1.48442	5e-05	0.00405069	-1.47808
ENSGALG00000016511	GPR64	1:119811747-119834097	14.6982	9.98017	-0.558506	-1.39708	5e-05	0.00405069	-1.47274
ENSGALG00000019667	-	2:19344173-19359528	25.9548	17.6738	-0.554388	-1.36129	5e-05	0.00405069	-1.46855
ENSGALG00000021139	GGA.47846	15:7928726-7933299	109.543	74.6286	-0.553702	-1.26857	0.00065	0.0322175	-1.46785
ENSGALG00000011803	EMP1	1:48184763-48198006	132.055	90.1222	-0.551187	-1.48987	5e-05	0.00405069	-1.46529
ENSGALG00000012594	NTRK2	Z:40148866-40355175	5.2948	3.62159	-0.547953	-1.12331	0.00065	0.0322175	-1.46201
ENSGALG00000014970	FSTL1	1:79303742-79343999	1196.97	822.449	-0.541393	-1.34622	0.0004	0.0221642	-1.45538
ENSGALG00000016016	OSR2	2:127588553-127595208	21.5159	14.8057	-0.539256	-1.42428	5e-05	0.00405069	-1.45322
ENSGALG00000000939	CDON	24:322586-362342	27.2087	18.7723	-0.53546	-1.39511	5e-05	0.00405069	-1.4494
ENSGALG00000004464	SDK2	18:9295297-9337253	7.19618	4.96863	-0.534383	-1.30316	0.0001	0.0071628	-1.44832
ENSGALG00000021525	ISLR	10:2099479-2100748	133.977	92.5691	-0.533386	-1.50211	5e-05	0.00405069	-1.44732
ENSGALG00000028479	-	28:3977743-3981224	55.9433	38.6807	-0.532349	-1.52757	0.001	0.0443283	-1.44628
ENSGALG00000016580	SCARA5	3:104760090-104779321	319.78	221.146	-0.532083	-1.3303	0.0001	0.0071628	-1.44602
ENSGALG00000028247	LOXL1	10:1829716-1838387	337.196	233.363	-0.53101	-1.47154	5e-05	0.00405069	-1.44494
ENSGALG00000024328	FSTL3	AADN03011125.1:4325-12938	17.4255	12.0782	-0.528787	-1.26163	0.00025	0.0149074	-1.44272
ENSGALG00000011205	SMOC2	3:40939402-41033678	30.3996	21.1146	-0.525808	-1.2924	5e-05	0.00405069	-1.43974
ENSGALG00000005473	PNAT3	11:15249010-15250817	28.8344	20.0449	-0.524556	-1.37406	0.00015	0.0100689	-1.43849
ENSGALG00000014835	C7	Z:12795474-12817485	232.395	162.239	-0.518457	-1.06012	0.00055	0.0280907	-1.43242
ENSGALG00000008638	-	2:19378596-19409501	13.2628	9.27845	-0.515425	-1.27194	0.0001	0.0071628	-1.42942
ENSGALG00000011170	-	2:34369171-34374862	27.8933	19.5222	-0.514806	-1.29819	0.0005	0.0264572	-1.4288
ENSGALG00000027694	-	JH375515.1:20-4305	72.9077	51.0408	-0.514421	-1.39641	0.0001	0.0071628	-1.42842
ENSGALG00000005857	ALOX5	6:17175763-17201028	9.33254	6.53703	-0.513634	-1.24203	5e-05	0.00405069	-1.42764
ENSGALG00000003196	ANG	6:8796400-8797835	207.447	145.361	-0.513105	-1.50928	5e-05	0.00405069	-1.42712
ENSGALG00000011328	GLB1L	7:21710107-21714164	30.1968	21.1657	-0.512672	-1.34306	0.0001	0.0071628	-1.42669
ENSGALG00000006325	-	12:10705608-10746981	50.8072	35.6285	-0.512003	-1.3522	5e-05	0.00405069	-1.42603
ENSGALG00000015307	ABI3BP	1:84389703-84521596	57.5205	40.3802	-0.510428	-1.25482	0.00015	0.0100689	-1.42447
ENSGALG00000000098	ANTXR1	22:148115-238186	48.2759	33.9299	-0.508746	-1.38406	5e-05	0.00405069	-1.42281
ENSGALG00000020558	-	Z:27761946-27779723	74.2957	52.2306	-0.508383	-1.4999	0.0004	0.0221642	-1.42245
ENSGALG00000015469	IGSF3	1:91547413-91599037	89.0791	62.6557	-0.50764	-1.18974	0.00015	0.0100689	-1.42172
ENSGALG00000005209	AQP1	2:1094832-1112902	149.784	105.582	-0.504516	-1.29958	0.0001	0.0071628	-1.41865
ENSGALG00000005990	MGLL	12:9598735-9655915	48.7683	34.4456	-0.501622	-1.24329	5e-05	0.00405069	-1.4158
ENSGALG00000025933	ARL2BP	11:748821-756207	13.791	9.74961	-0.500316	-1.21194	0.00025	0.0149074	-1.41452
ENSGALG00000015729	LPAR1	Z:66635457-66700595	33.0423	23.4185	-0.496665	-1.34896	0.00025	0.0149074	-1.41095
ENSGALG00000008780	CTBS	8:15487842-15493527	34.9005	24.7412	-0.49633	-1.29441	0.0006	0.0301205	-1.41062
ENSGALG00000008589	GPR1	7:12068536-12069589	204.991	145.461	-0.494928	-1.46291	5e-05	0.00405069	-1.40925
ENSGALG00000007248	-	10:17162418-17182557	39.4393	28.027	-0.492817	-1.32136	5e-05	0.00405069	-1.40719
ENSGALG00000016590	TLR7	1:122856249-122862991	13.3867	9.51895	-0.491928	-1.1064	0.0002	0.0126995	-1.40632
ENSGALG00000008393	CREB3L1	5:22996601-23017438	30.2562	21.5378	-0.490356	-1.25928	0.0001	0.0071628	-1.40479
ENSGALG00000001177	CD34	26:2670686-2678872	159.988	113.944	-0.489633	-1.39906	0.0001	0.0071628	-1.40409
ENSGALG00000000761	TSKU	1:192620178-192621237	42.7424	30.4763	-0.487979	-1.31741	0.00025	0.0149074	-1.40248
ENSGALG00000005410	WNT5A	12:7892862-7904972	74.5554	53.1864	-0.487256	-1.33408	5e-05	0.00405069	-1.40178
ENSGALG00000001709	MUSTN1	12:800690-804117	157.896	113.017	-0.482438	-1.55281	0.00025	0.0149074	-1.3971
ENSGALG00000014585	CCLI10	19:4792409-4793550	329.035	235.555	-0.482174	-1.33707	0.0012	0.0492881	-1.39685
ENSGALG00000013272	PRMT8	1:74651167-74705631	10.2954	7.37461	-0.481365	-1.10458	0.00055	0.0280907	-1.39606
ENSGALG00000021627	IFI27L2	23:4295101-4296014	256.919	184.297	-0.479278	-1.57268	0.001	0.0443283	-1.39405
ENSGALG00000008940	SPTBN5	5:24487475-24583608	1.69629	1.21734	-0.478649	-0.993319	0.00105	0.0458526	-1.39344
ENSGALG00000002576	ASL2	19:4932421-4939398	47.4682	34.0692	-0.478493	-1.30949	0.00015	0.0100689	-1.39329
ENSGALG00000026505	RDH10	2:117438974-117467086	12.2089	8.78547	-0.474743	-1.21412	0.00025	0.0149074	-1.38967
ENSGALG00000003324	PRRX1	8:4818201-4849737	34.3972	24.7635	-0.474076	-1.24365	0.00075	0.0359602	-1.38903
ENSGALG00000001926	HSPB1	19:4253517-4255722	132.286	95.2947	-0.473192	-1.39915	0.00055	0.0280907	-1.38818
ENSGALG00000009103	-	LGE64:610460-657996	18.6339	13.4236	-0.473156	-1.19492	0.0001	0.0071628	-1.38814
ENSGALG00000003742	CPAMD8	28:3981681-4015690	62.1707	45.0844	-0.463608	-1.10971	0.0005	0.0264572	-1.37899
ENSGALG00000006796	SRPX2	4:5150001-5155096	20.555	14.9537	-0.458982	-1.13816	0.0009	0.0416232	-1.37457
ENSGALG00000010645	ENPP6	4:39028666-39055624	6.87709	5.00413	-0.458679	-1.07093	0.0008	0.0378935	-1.37428
ENSGALG00000026465	TMEM100	18:5982377-5988344	56.2983	40.9659	-0.458669	-1.25188	0.00015	0.0100689	-1.37427
ENSGALG00000014662	RBP5	1:76883868-76885500	82.2581	59.8561	-0.458659	-1.4308	0.0002	0.0126995	-1.37426
ENSGALG00000014523	MATN2	2:127183884-127242408	36.2076	26.4616	-0.452395	-1.16369	0.0004	0.0221642	-1.36831
ENSGALG00000015253	COL8A1	1:83661752-83748442	56.6345	41.4684	-0.449667	-1.0831	0.00065	0.0322175	-1.36572
ENSGALG00000007078	ENTPD1	6:21551706-21577502	90.2587	66.1059	-0.449286	-1.23869	0.0001	0.0071628	-1.36536
ENSGALG00000014999	MAP1B	Z:25184264-25251593	10.7205	7.85926	-0.447904	-1.1061	0.0004	0.0221642	-1.36406
ENSGALG00000028790	DNASE2	8:15543481-15552741	100.016	73.4478	-0.445447	-1.29212	0.0002	0.0126995	-1.36174
ENSGALG00000002623	PCOLCE2	9:10041007-10060212	242.532	178.998	-0.438232	-1.16867	0.0012	0.0492881	-1.35494
ENSGALG00000005551	DKK3	5:7580063-7602305	104.58	77.3221	-0.435655	-1.20576	0.0007	0.0338391	-1.35252
ENSGALG00000015164	PCSK5	Z:36922221-37183206	8.18548	6.06913	-0.431576	-1.06868	0.00095	0.0429217	-1.34871
ENSGALG00000008455	SEMA3C	1:10867381-10986273	57.0684	42.3906	-0.428947	-1.02693	0.00105	0.0458526	-1.34625
ENSGALG00000028466	IL34	11:1707757-1713030	107.049	79.6997	-0.425629	-1.15991	0.0007	0.0338391	-1.34316
ENSGALG00000007238	PCSK6	10:17122369-17146830	32.0825	23.9103	-0.424152	-1.07785	0.00055	0.0280907	-1.34178
ENSGALG00000002598	TPST1	19:4994109-5016258	103.179	76.9486	-0.423181	-1.20573	0.0007	0.0338391	-1.34088
ENSGALG00000026891	NINJ1	12:6600513-6618168	22.9764	17.1614	-0.420983	-1.11496	0.00075	0.0359602	-1.33884
ENSGALG00000009241	SFRP2	4:19535951-19539594	84.1934	63.3204	-0.411037	-1.13312	0.0009	0.0416232	-1.32964
ENSGALG00000028354	METRNL	18:3059723-3076510	94.8437	71.3399	-0.410843	-1.06648	0.0012	0.0492881	-1.32946
ENSGALG00000003999	NAV2	5:1856963-2042983	6.72515	5.07125	-0.407225	-1.00577	0.0011	0.0475063	-1.32613
ENSGALG00000007804	GXYLT2	12:16492358-16503246	123.377	93.0755	-0.406601	-1.20754	0.0009	0.0416232	-1.32556
ENSGALG00000010892	ANTXR2	4:44658934-44721258	135.028	103.428	-0.384635	-1.08119	0.00105	0.0458526	-1.30553
ENSGALG00000026349	HSD17B12	5:20863829-20943207	29.1196	38.309	0.395692	1.06901	0.00115	0.0489458	1.31557
ENSGALG00000009560	SC4MOL	4:23326893-23333143	38.0306	50.172	0.399723	1.09756	0.0012	0.0492881	1.31925
ENSGALG00000012395	PLEKHG1	3:47795130-47933046	15.7036	20.7637	0.402972	0.995909	0.00115	0.0489458	1.32223
ENSGALG00000016285	-	1:115176850-115211780	31.453	41.5998	0.403379	1.08835	0.0012	0.0492881	1.3226
ENSGALG00000011172	-	7:21430209-21487516	6.69616	8.97712	0.422918	1.04814	0.001	0.0443283	1.34064
ENSGALG00000011319	LPHN3	4:47308220-47790789	7.59947	10.1906	0.423262	1.0171	0.001	0.0443283	1.34096
ENSGALG00000013804	SRD5A3	4:64738411-64744643	25.1968	33.8168	0.424498	1.13629	0.00085	0.0401002	1.34211
ENSGALG00000013708	CYB5A	2:91938566-91949880	155.399	208.882	0.426713	1.16621	0.0007	0.0338391	1.34417
ENSGALG00000011046	SNX10	2:32350695-32384116	13.0833	17.6274	0.430099	1.08623	0.00095	0.0429217	1.34733
ENSGALG00000028708	FAM107B	1:7160121-7169485	18.6287	25.1218	0.431414	1.146	0.0004	0.0221642	1.34855
ENSGALG00000009915	EML4	3:22937488-23089477	13.7512	18.5462	0.431562	1.10964	0.0006	0.0301205	1.34869
ENSGALG00000028709	RNF144A	3:94613863-94661730	9.97019	13.4467	0.431564	1.10793	0.00035	0.0201542	1.34869
ENSGALG00000014371	LGALS8	3:37061028-37073707	31.0784	42.3115	0.445136	1.11657	0.0005	0.0264572	1.36144
ENSGALG00000016868	NALCN	1:142765239-142969863	12.3562	16.8382	0.44651	1.07285	0.0006	0.0301205	1.36274
ENSGALG00000024470	CCLI5	19:4788613-4789702	74.6324	101.84	0.448433	1.31096	0.00115	0.0489458	1.36456
ENSGALG00000023626	NTN1	18:2020995-2066954	17.2007	23.546	0.453016	1.14233	0.00095	0.0429217	1.3689
ENSGALG00000003973	TLCD1	19:5805929-5807619	196.623	270.397	0.459651	1.29	0.0009	0.0416232	1.37521
ENSGALG00000003733	LIFR	Z:11866373-11907285	25.8705	35.6362	0.462036	1.15706	0.00025	0.0149074	1.37748
ENSGALG00000010166	VLDLR	Z:26415209-26430542	28.1632	38.9696	0.468538	1.18489	5e-05	0.00405069	1.38371
ENSGALG00000016834	MCF2L	1:136949338-137097962	27.2979	37.9385	0.474876	1.06844	0.00055	0.0280907	1.3898
ENSGALG00000011221	AGPAT9	4:45923984-45942793	43.31	60.6368	0.485494	1.1921	5e-05	0.00405069	1.40007
ENSGALG00000005722	SEC31B	6:16975582-16995413	15.5719	21.8952	0.491671	1.23713	0.00015	0.0100689	1.40607
ENSGALG00000014686	FBN2	Z:56586635-56749770	2.14797	3.02048	0.491801	1.10588	0.00045	0.0247016	1.4062
ENSGALG00000016069	FZD6	2:129152685-129181081	15.8066	22.252	0.493403	1.27487	5e-05	0.00405069	1.40776
ENSGALG00000017394	INSIG1	2:7827460-7832977	56.603	79.7403	0.494429	1.36817	5e-05	0.00405069	1.40876
ENSGALG00000007710	-	4:12192592-12200806	64.5357	91.3305	0.501	1.55536	0.00025	0.0149074	1.41519
ENSGALG00000000678	CITED3	23:1392831-1394720	39.6312	56.103	0.501443	1.34852	5e-05	0.00405069	1.41563
ENSGALG00000012401	GPR137C	5:58079775-58085946	26.3066	37.3008	0.503783	1.30343	0.0006	0.0301205	1.41793
ENSGALG00000012184	BMPER	2:48103439-48249944	59.7612	85.1844	0.511379	1.30642	5e-05	0.00405069	1.42541
ENSGALG00000009158	CDC42BPA	3:11635646-11793882	50.5364	72.2878	0.516428	1.12065	0.0002	0.0126995	1.43041
ENSGALG00000003149	ITPR3	26:4560706-4598750	3.57963	5.14379	0.523024	1.23082	0.0002	0.0126995	1.43696
ENSGALG00000006245	KLF15	12:10614315-10626926	18.9692	27.5397	0.537859	1.34404	0.0001	0.0071628	1.45182
ENSGALG00000000644	NFASC	26:1841733-1918228	50.5249	73.6806	0.544291	1.2001	0.0003	0.0176205	1.4583
ENSGALG00000013239	NES	25:483722-490804	5.68631	8.29685	0.54507	1.133	0.00015	0.0100689	1.45909
ENSGALG00000013626	GMNN	2:90214219-90222893	11.2287	16.4117	0.547524	0.969642	0.00115	0.0489458	1.46158
ENSGALG00000015545	TMEM246	Z:64939173-64940361	22.7922	33.4213	0.552229	1.42995	0.0001	0.0071628	1.46635
ENSGALG00000007128	SH3BGRL	4:9323046-9333589	259.519	382.372	0.559138	1.21327	0.00035	0.0201542	1.47339
ENSGALG00000009365	CYP51A1	2:22620216-22633995	12.128	17.913	0.562669	1.38767	5e-05	0.00405069	1.477
ENSGALG00000021345	B3GNT9	11:2423733-2424981	32.8339	48.8137	0.5721	1.5523	0.0001	0.0071628	1.48669
ENSGALG00000015008	ZNF366	Z:25040580-25077438	10.5865	15.7665	0.574628	1.39095	5e-05	0.00405069	1.48929
ENSGALG00000017405	NPR3	Z:9904566-9945803	68.7734	102.486	0.575502	1.51751	5e-05	0.00405069	1.4902
ENSGALG00000016567	EPHX2	3:104712778-104721569	44.0641	65.8068	0.578633	1.54138	5e-05	0.00405069	1.49343
ENSGALG00000011220	SLC25A29	5:48441121-48448485	28.6743	42.8581	0.579812	1.55675	5e-05	0.00405069	1.49465
ENSGALG00000021304	RANBP3L	Z:10886298-10913615	9.42111	14.0863	0.580324	1.28084	0.0002	0.0126995	1.49518
ENSGALG00000002843	RILP	19:5337344-5341403	16.4355	24.5958	0.581599	1.37837	5e-05	0.00405069	1.49651
ENSGALG00000012116	EEPD1	2:47380408-47439944	33.768	51.0964	0.597566	1.54805	5e-05	0.00405069	1.51316
ENSGALG00000009689	PON2	2:23977866-23996726	126.367	191.762	0.601703	1.14807	0.0005	0.0264572	1.51751
ENSGALG00000014189	SULT4A1	1:69162383-69195805	10.9388	16.6146	0.603003	1.4555	5e-05	0.00405069	1.51887
ENSGALG00000007055	-	6:21486150-21531654	2.90099	4.42087	0.607783	1.07044	0.0012	0.0492881	1.52392
ENSGALG00000010811	LGMN	5:44071052-44095822	312.193	477.395	0.612747	1.38477	5e-05	0.00405069	1.52917
ENSGALG00000006719	GNAZ	15:8693030-8763323	7.3484	11.2399	0.613125	1.33132	5e-05	0.00405069	1.52957
ENSGALG00000027901	THRSP	1:192066182-192066590	147.647	226.627	0.618167	2.50607	5e-05	0.00405069	1.53492
ENSGALG00000006388	IL16	10:11600709-11632184	6.06296	9.30946	0.618676	1.3531	5e-05	0.00405069	1.53547
ENSGALG00000022586	HPX	1:193596424-193599483	15.9149	24.4658	0.620387	1.2412	0.0012	0.0492881	1.53729
ENSGALG00000004860	RASD1	14:4778982-4780829	51.2346	78.8221	0.621483	1.49886	5e-05	0.00405069	1.53846
ENSGALG00000002053	POR	19:4304086-4327912	110.592	170.836	0.627364	1.22302	0.0001	0.0071628	1.54474
ENSGALG00000028911	THRSPB	1:192070044-192070743	191.637	296.63	0.630285	2.00973	5e-05	0.00405069	1.54787
ENSGALG00000014938	ABHD3	2:102106446-102127328	26.307	41.1162	0.644262	1.69716	5e-05	0.00405069	1.56294
ENSGALG00000012357	CXCR4	7:30263670-30266354	8.76983	13.708	0.6444	1.39497	5e-05	0.00405069	1.56309
ENSGALG00000004974	PPARG	12:4857557-4878220	54.4268	85.1744	0.646102	1.68451	5e-05	0.00405069	1.56493
ENSGALG00000000498	ACE	27:2646483-2662837	11.2135	17.5595	0.647019	1.45901	5e-05	0.00405069	1.56593
ENSGALG00000014079	SYTL2	1:189475609-189529781	3.49572	5.49328	0.652077	1.37727	5e-05	0.00405069	1.57143
ENSGALG00000024487	C8ORF22	2:108189926-108193054	7.40628	11.6791	0.657112	1.27923	0.00045	0.0247016	1.57692
ENSGALG00000012734	NT5DC3	1:54903959-54923285	4.03284	6.3804	0.661852	1.10403	0.0011	0.0475063	1.58211
ENSGALG00000005956	ANXA8	6:17424713-17438731	11.2782	17.8644	0.663556	1.57582	5e-05	0.00405069	1.58398
ENSGALG00000015544	ALDOB	Z:64949131-64960303	147.991	234.449	0.663766	1.46988	5e-05	0.00405069	1.58421
ENSGALG00000001527	VWA1	21:2174950-2188556	18.9348	30.2589	0.676321	1.65008	5e-05	0.00405069	1.59806
ENSGALG00000014190	-	1:69195835-69242099	596.661	953.732	0.676671	1.14177	0.0005	0.0264572	1.59845
ENSGALG00000010663	TTC8	5:42533890-42573987	19.6591	31.8141	0.694472	1.6945	5e-05	0.00405069	1.61829
ENSGALG00000019430	-	2:147954962-147960386	16.2165	26.5464	0.711053	1.53287	5e-05	0.00405069	1.637
ENSGALG00000001505	NGEF	9:574114-597244	2.73815	4.48548	0.71206	1.2086	0.00025	0.0149074	1.63814
ENSGALG00000007178	FADS2	5:16094680-16111781	57.9144	95.2581	0.717919	1.84403	5e-05	0.00405069	1.64481
ENSGALG00000009929	SOST	27:3288908-3291885	25.7956	42.4606	0.719003	1.58925	0.00025	0.0149074	1.64604
ENSGALG00000006080	GPC4	4:3750510-3787904	335.633	552.907	0.72015	1.50065	5e-05	0.00405069	1.64735
ENSGALG00000015180	PSAT1	Z:37821950-37840565	0.868715	1.43494	0.724041	1.07319	0.0008	0.0378935	1.6518
ENSGALG00000002681	HSD17B7	8:3787877-3794587	18.3855	30.496	0.730049	1.83826	5e-05	0.00405069	1.6587
ENSGALG00000009724	GREM1	5:29842276-29849273	18.2109	30.2643	0.73282	1.72111	5e-05	0.00405069	1.66188
ENSGALG00000016262	XK	1:112524770-112542156	1.29485	2.18044	0.751833	1.11387	0.0008	0.0378935	1.68393
ENSGALG00000000680	NUAK2	26:2015809-2024500	2.78476	4.70866	0.757766	1.25353	0.0003	0.0176205	1.69087
ENSGALG00000012691	ALDH1L2	1:54258882-54282413	2.78536	4.79193	0.782742	1.39869	5e-05	0.00405069	1.7204
ENSGALG00000014864	SMPD1	3:60658436-60671812	49.9059	86.1589	0.787789	2.01526	5e-05	0.00405069	1.72643
ENSGALG00000011469	IGFBP2	7:22757947-22808688	150.655	260.408	0.789528	2.35561	5e-05	0.00405069	1.72851
ENSGALG00000010798	DHCR24	8:24157605-24165747	10.7797	18.7083	0.795357	1.91089	5e-05	0.00405069	1.73551
ENSGALG00000009431	PLEKHD1	5:27259537-27275943	6.56723	11.7017	0.833357	1.59142	5e-05	0.00405069	1.78183
ENSGALG00000001343	LAMB3	26:3056479-3075970	3.44216	6.15742	0.839012	1.48719	5e-05	0.00405069	1.78882
ENSGALG00000006637	XKRX	4:5121474-5124744	6.65565	12.003	0.850745	1.65256	5e-05	0.00405069	1.80343
ENSGALG00000017274	CD9	1:74509652-74533385	14.0271	25.3711	0.854971	1.92458	5e-05	0.00405069	1.80872
ENSGALG00000015708	FGFR3	4:82973160-83026374	1.94311	3.52775	0.860379	1.67925	5e-05	0.00405069	1.81552
ENSGALG00000015504	TTPA	2:113502154-113517713	1.28686	2.33992	0.8626	1.22693	0.00035	0.0201542	1.81831
ENSGALG00000007551	P2RX2	15:10004119-10006347	5.75657	10.6253	0.884218	1.55965	5e-05	0.00405069	1.84576
ENSGALG00000001331	ST14	24:1570926-1580862	14.1206	26.0761	0.884927	2.18782	5e-05	0.00405069	1.84667
ENSGALG00000019459	PMP2	2:121215805-121220355	4.30469	8.08575	0.909472	1.26813	0.00095	0.0429217	1.87836
ENSGALG00000008121	CYP17A1	6:22924905-22927383	3.38569	6.38726	0.915746	1.42592	0.0001	0.0071628	1.88654
ENSGALG00000016076	DPYS	2:129741850-129767801	2.08218	3.96423	0.928948	1.25227	0.00055	0.0280907	1.90389
ENSGALG00000015835	GRIK1	1:103488817-103564194	82.0064	162.699	0.988397	2.25007	5e-05	0.00405069	1.98398
ENSGALG00000005310	CLSTN2	9:5566976-5861817	0.985097	1.98408	1.01013	1.30367	5e-05	0.00405069	2.01409
ENSGALG00000014412	CSTA	1:76253582-76258549	25.6482	51.7792	1.01352	2.38033	5e-05	0.00405069	2.01883
ENSGALG00000009415	SMOC1	5:26991939-27112082	13.9119	28.8689	1.0532	2.3864	5e-05	0.00405069	2.07513
ENSGALG00000010204	KCNC2	1:37557145-37660197	0.605669	1.29745	1.09908	1.14908	0.0012	0.0492881	2.14218
ENSGALG00000001319	CAMK1G	26:3048039-3056197	3.56208	7.75325	1.12208	1.95101	5e-05	0.00405069	2.17661
ENSGALG00000005975	ZNF488	6:17505025-17522233	1.35075	2.96057	1.13212	1.40529	0.0001	0.0071628	2.19181
ENSGALG00000001880	AMY2A	8:41569-46009	3.48406	7.66001	1.13658	1.85728	5e-05	0.00405069	2.19859
ENSGALG00000023032	GRXCR1	4:67661327-67696303	7.03684	15.7733	1.16449	1.95589	5e-05	0.00405069	2.24154
ENSGALG00000029083	NXPH2	7:30928490-30961286	6.99607	16.0253	1.19574	2.65224	5e-05	0.00405069	2.29062
ENSGALG00000028815	-	24:6286896-6296644	1.58069	3.62162	1.19608	1.88147	5e-05	0.00405069	2.29116
ENSGALG00000021592	TLCD2	19:5360529-5364288	5.7438	13.3951	1.22163	2.33148	5e-05	0.00405069	2.3321
ENSGALG00000006087	GPC3	4:3824470-3937271	1.52877	3.60739	1.23858	1.62936	5e-05	0.00405069	2.35966
ENSGALG00000002960	HMGCS2	8:4229377-4233158	0.811407	1.92382	1.24547	1.27567	0.0005	0.0264572	2.37096
ENSGALG00000016360	ANXA13	2:137709299-137734052	0.780227	1.8789	1.26792	1.03372	0.0009	0.0416232	2.40814
ENSGALG00000006591	TNNI2	5:13473897-13476632	1.36561	3.3167	1.28021	1.35298	0.0011	0.0475062	2.42874
ENSGALG00000002397	PSPH	19:4870121-4880847	6.93324	17.0903	1.30157	2.07702	5e-05	0.00405069	2.46497
ENSGALG00000014261	UCH-L1	4:68252125-68256752	1.28834	3.29683	1.35556	1.47863	5e-05	0.00405069	2.55896
ENSGALG00000005739	SCD	6:17049073-17064687	351.327	912.205	1.37654	2.59229	5e-05	0.00405069	2.59645
ENSGALG00000009639	-	4:24429942-24468687	0.223352	0.595722	1.41532	1.14331	0.00055	0.0280907	2.66719
ENSGALG00000013869	IL20RA	3:54146103-54166542	0.506315	1.46603	1.53381	1.43102	0.00015	0.0100689	2.89549
ENSGALG00000009114	DGAT2	1:193951673-193966948	96.3921	297.531	1.62606	3.4366	5e-05	0.00405069	3.08669
ENSGALG00000006346	JSC	13:14654458-14662648	0.402368	1.32512	1.71953	1.43937	0.0007	0.0338391	3.29329
ENSGALG00000011273	-	3:41111751-41117676	0.436056	1.44308	1.72656	1.28003	0.00095	0.0429217	3.30938
ENSGALG00000003512	-	13:9876039-9900608	1.5896	5.45565	1.77909	1.98567	5e-05	0.00405069	3.4321
ENSGALG00000022234	-	LGE64:757333-788203	3.58058	14.5227	2.02005	2.67352	5e-05	0.00405069	4.05598
ENSGALG00000019844	GAL8	3:107064423-107067093	2.45985	9.99834	2.02312	2.64219	5e-05	0.00405069	4.06462
ENSGALG00000015143	TTR	2:105824284-105831740	3.21169	13.5	2.07156	2.97976	5e-05	0.00405069	4.20341
ENSGALG00000002688	NME4	14:13001719-13003063	1.39508	6.19821	2.15151	2.22731	5e-05	0.00405069	4.44293
ENSGALG00000004129	SPP2	7:5546055-5553781	0.592716	2.64707	2.15899	1.93751	5e-05	0.00405069	4.46602
ENSGALG00000007109	APOAIV	24:5102811-5104283	0.613448	2.86277	2.2224	1.81139	0.0002	0.0126995	4.66669
ENSGALG00000004141	FABP1	23:5581410-5583928	1.83358	10.5279	2.52148	2.68462	5e-05	0.00405069	5.74171
ENSGALG00000000893	TAT	11:19280393-19289813	0.178252	1.08303	2.60308	1.63725	0.00015	0.0100689	6.07582
ENSGALG00000005099	OGCHI	17:4788860-4790491	1.26823	7.97182	2.6521	2.47915	5e-05	0.00405069	6.28582
ENSGALG00000009268	FGG	4:19803832-19811032	0.373776	2.53991	2.76453	2.73226	5e-05	0.00405069	6.79527
ENSGALG00000016667	GAL10	3:107053576-107056194	0.460628	3.2962	2.83913	2.49747	0.0001	0.0071628	7.15588
ENSGALG00000009262	FGB	4:19781103-19787443	0.691552	5.95112	3.10525	2.64283	5e-05	0.00405069	8.60545
ENSGALG00000011612	GC	4:49817084-49822899	0.191616	1.71558	3.16241	1.91004	0.00015	0.0100689	8.95324
ENSGALG00000008973	AMBP	17:635093-640394	0.192902	1.7795	3.20553	1.92823	0.0001	0.0071628	9.22488
ENSGALG00000019845	GAL9	3:107060377-107063435	1.65463	15.9949	3.27303	3.34094	5e-05	0.00405069	9.66674
ENSGALG00000020180	ALB	4:50253144-50269174	1.82544	17.8967	3.29338	3.73344	5e-05	0.00405069	9.80406
ENSGALG00000003957	APOH	18:7724173-7733771	0.0697307	0.687256	3.30098	2.28379	5e-05	0.00405069	9.85585
ENSGALG00000008601	AHSG	9:15608665-15615228	0.196124	2.04736	3.38392	2.39645	5e-05	0.00405069	10.4391
ENSGALG00000009266	FGA	4:19793619-19800505	0.334961	3.55101	3.40616	2.77532	5e-05	0.00405069	10.6012
ENSGALG00000009118	PIT 54	LGE64:545397-552733	0.306444	3.62417	3.56395	2.8261	5e-05	0.00405069	11.8265
